# Supplementary material for: Comparative Transcriptomics Reveals Distinct Gene Expressions of a Model Ciliated Protozoan Feeding on Bacteria-Free Medium, Digestible, and Digestion-Resistant Bacteria
Source: Microorganisms. 2020 Apr 13;8(4):559. doi: 10.3390/microorganisms8040559 (PMC7232342; doi:10.3390/microorganisms8040559)
Supplement: Supplementary file 1 [file microorganisms-08-00559-s001.zip]

Archive with 21 entries (20 files):
- Figure S1.tif
- __MACOSX/
- __MACOSX/._Figure S1.tif
- Figure S2.tif
- __MACOSX/._Figure S2.tif
- Table S1.pdf
- __MACOSX/._Table S1.pdf
- Table S2.pdf
- __MACOSX/._Table S2.pdf
- Table S3.xlsx
- __MACOSX/._Table S3.xlsx
- Table S4.xlsx
- __MACOSX/._Table S4.xlsx
- Table S5.xlsx
- __MACOSX/._Table S5.xlsx
- Table S6.xlsx
- __MACOSX/._Table S6.xlsx
- Table S7.xlsx
- __MACOSX/._Table S7.xlsx
- Table S8.xlsx
- __MACOSX/._Table S8.xlsx
