# Supplementary material for: Comparative Transcriptomics Reveals Distinct Gene Expressions of a Model Ciliated Protozoan Feeding on Bacteria-Free Medium, Digestible, and Digestion-Resistant Bacteria
Source: Microorganisms. 2020 Apr 13;8(4):559. doi: 10.3390/microorganisms8040559 (PMC7232342; doi:10.3390/microorganisms8040559)
Supplement: Supplementary file 1 [file microorganisms-08-00559-s001.zip › Table S3.xlsx]

## Sheet: 工作表1
Table S3 Gene ontology (GO) enrichment analysis of upregulated differentially expression genes (DEGs) in T. thermophila
Ontology	Terms		BAC vs. SPP		BAC vs. ECO		ECO vs. SPP
		GO	% Associated Genes	Nr. Genes	% Associated Genes	Nr. Genes	% Associated Genes	Nr. Genes
MF	Galactosidase activity	GO:0015925	50	3	66.6667	4
	Acyl-CoA dehydrogenase activity	GO:0003995			31.25	5
	Amino acid transmembrane transporter activity	GO:0015171	16.6667	3
	Beta-N-acetylhexosaminidase activity	GO:0004563			60	3
	Coenzyme binding	GO:0050662			12	15
	Flavin adenine dinucleotide binding	GO:0050660			14.2857	8
	Heme binding	GO:0020037			10.3896	8
	Hydrolase activity	GO:0016788, 0016798, 0004553			42.8371	74
	Lipase activity	GO:0016298			21.0526	4
	Oxidoreductase activity	GO:0016671, 0016614, 0016616			68.5185	15
	Pyridoxal phosphate binding	GO:0030170			18.75	6
	Raffinose alpha-galactosidase activity	GO:0052692			100	3
	Transaminase activity	GO:0008483	11.5385	3
	Ubiquitin-protein transferase activity	GO:0004842			9.40171	11
	peptidase activity	GO:0008234, 0004197	30.0365	31	19.1685	27
CC	Vacuole	GO:0005773	8.88889	8	12.2222	11
	Lysosome	GO:0005764	9.52381	6	11.1111	7
	Cytoplasm	GO:0005737			5.98111	57
BP	Amino acid biosynthetic process	GO:1901607	25	7	45.625	8	14.2857	4
	Amino acid transmembrane transport	GO:0003333	16.6667	3
	Carbohydrate catabolic process	GO:0016052	18.75	3	11.3636	10
	Carbohydrate derivative catabolic process	GO:1901136			20.8333	5
	Carbohydrate derivative metabolic process	GO:1901135			10.1796	17
	Carbohydrate metabolic process	GO:0005975	8.09717	20	12.9555	32
	Carboxylic acid biosynthetic process	GO:0046394	14.8148	8
	Carboxylic acid metabolic process	GO:0019752	6.5	13	9.5	19
	Cellular amino acid metabolic process	GO:0006520	6.95652	8			4.34783	5
	Cellular biogenic amine metabolic process	GO:0006576			25	3
	Cellular catabolic process	GO:0044248	5.09091	14	8.36364	23
	Coenzyme metabolic process	GO:0006732			15.3846	10
	Energy derivation by oxidation of organic compounds	GO:0015980	9.67742	3
	Generation of precursor metabolites and energy	GO:0006091	8.77193	5	17.5439	10
	Glucosamine-containing compound metabolic process	GO:1901071	13.0435	3
	Glutamine family amino acid biosynthetic process	GO:0009084	60	3
	Lipid catabolic process	GO:0044242,0016042			51.4589	10
	Lipid metabolic process	GO:0006629			8.96861	20
	Monocarboxylic acid metabolic process	GO:0032787	6.66667	4	16.6667	10
	Nicotinamide nucleotide metabolic process	GO:0046496			23.0769	9
	Nucleobase-containing small molecule metabolic process	GO:0055086			9.23077	12
	Nucleotide metabolic process	GO:0009117			10.0917	11
	Organic substance catabolic process	GO:1901575	4.63215	17	8.71935	32
	Organonitrogen compound catabolic process	GO:1901565	8.10811	3	18.9189	7
	Organonitrogen compound metabolic process	GO:1901564			6.88976	35
	Organophosphate metabolic process	GO:0019637			8.24742	16
	Oxidation-reduction process	GO:0055114			8.8843	43
	Protein modification by small protein conjugation or removal	GO:0070647			8.10811	15
	Protein ubiquitination	GO:0016567			9.91736	12
	Proteolysis involved in cellular protein catabolic process	GO:0051603	5.33333	8
	Purine ribonucleoside metabolic process	GO:0046128			16.6667	10
	Single-organism biosynthetic process	GO:0044711	4.29185	10
	Single-organism carbohydrate catabolic process	GO:0044724	11.5385	3
	Single-organism carbohydrate metabolic process	GO:0044723	7.79221	6	11.6883	9
	Single-organism catabolic process	GO:0044712	6.03448	7	14.6552	17
	Small molecule catabolic process	GO:0044282			16	4
	Small molecule metabolic process	GO:0044281	4.82955	17	7.95455	28
Notes: MF, molecular function; CC, cellular component; BP, biological process
