# Supplementary material for: Comparative Transcriptomics Reveals Distinct Gene Expressions of a Model Ciliated Protozoan Feeding on Bacteria-Free Medium, Digestible, and Digestion-Resistant Bacteria
Source: Microorganisms. 2020 Apr 13;8(4):559. doi: 10.3390/microorganisms8040559 (PMC7232342; doi:10.3390/microorganisms8040559)
Supplement: Supplementary file 1 [file microorganisms-08-00559-s001.zip › Table S4.xlsx]

## Sheet: 工作表1
Table S4 Gene ontology (GO) enrichment analysis of downregulated differentially expression genes (DEGs) in T. thermophila
Ontology	Terms	GO	BAC vs. SPP		BAC vs. ECO		ECO vs. SPP
			% Associated Genes	Nr. Genes	% Associated Genes	Nr. Genes	% Associated Genes	Nr. Genes
MF	Peroxidase activity	GO:0004601	26.087	6			17.3913	4
	Secondary active transmembrane transporter activity	GO:0015291	5.88235	5
	Sugar:proton symporter activity	GO:0005351					8.33333	3
	FMN binding	GO:0010181					13.6364	3
	NADP binding	GO:0050661					21.4286	3
	Coenzyme binding	GO:0050662					9.6	12
	Acyl-coa dehydrogenase activity	GO:0003995					18.75	3
	Flavin adenine dinucleotide binding	GO:0050660					8.92857	5
BP	Proton transport	GO:0015992	5.49451	5
	Microtubule cytoskeleton organization	GO:0000226			17.3913	4
	Organic anion transport	GO:0015711			6.25	3
	Ribosome biogenesis	GO:0042254			5.88235	4
	Chromosome organization	GO:0051276			4.03226	5
	DNA-dependent DNA replication	GO:0006261			13.6364	3
	DNA duplex unwinding	GO:0032508			6.66667	3
	Carboxylic acid metabolic process	GO:0019752					4.5	9
Notes: MF, molecular function; CC, cellular component; BP, biological process
