# Supplementary material for: Comparative Transcriptomics Reveals Distinct Gene Expressions of a Model Ciliated Protozoan Feeding on Bacteria-Free Medium, Digestible, and Digestion-Resistant Bacteria
Source: Microorganisms. 2020 Apr 13;8(4):559. doi: 10.3390/microorganisms8040559 (PMC7232342; doi:10.3390/microorganisms8040559)
Supplement: Supplementary file 1 [file microorganisms-08-00559-s001.zip › Table S5.xlsx]

## Sheet: 工作表1
Table S5 Expression levels of 402 DEGs which successfully mapped to different KEGG pathways in T. thermophila
KEGG Pathway	Gene ID	Annotation	KO	BAC_FPKM	ECO_FPKM	SPP_FPKM	Log2(BAC-ECO)	Log2(BAC-SPP)	Log2(Ecoli-SPP)
Carbohydrate metabolism	TTHERM_000128319	amylo-alpha-1,6-glucosidase(TTHERM_000128319)	K01196	262.248	41.1785	33.0766	2.67097	2.98705	0.31608
Carbohydrate metabolism	TTHERM_00035180	acetoacetate decarboxylase, putative(TTHERM_00035180)	K01574	34.3421	10.8265	5.58979	1.66541	2.61911	0.953701
Carbohydrate metabolism	TTHERM_00043770	alpha-galactosidase(TTHERM_00043770)	K07407	36.5026	4.61744	16.2106	2.98283	1.17106	-1.81177
Carbohydrate metabolism	TTHERM_00046480	phosphopyruvate hydratase(TTHERM_00046480)	K01689	1476.1	226.897	385.653	2.70168	1.93642	-0.765266
Carbohydrate metabolism	TTHERM_00058590	fructose-1,6-bisphosphatase, cytosolic protein(TTHERM_00058590)	K03841	423.683	17.4612	83.234	4.60076	2.34774	-2.25302
Carbohydrate metabolism	TTHERM_00070980	acyl-coenzyme A oxidase, putative(TTHERM_00070980)	K00232	7.88815	1.76535	5.45841	2.15973	0.531206	-1.62853
Carbohydrate metabolism	TTHERM_00129820	glycosyl hydrolase family 20 beta-N-acetylhexosaminidase family protein(TTHERM_00129820)	K12373	90.1517	4.28179	4.17814	4.39607	4.43142	0.0353532
Carbohydrate metabolism	TTHERM_00129830	glycosyl hydrolase family 20 beta-N-acetylhexosaminidase family protein(TTHERM_00129830)	K12373	214.662	15.1231	14.2817	3.82724	3.90983	0.0825862
Carbohydrate metabolism	TTHERM_00170320	6-phosphofructokinase(TTHERM_00170320)	K00850	447.221	110.847	142.848	2.01242	1.64651	-0.365911
Carbohydrate metabolism	TTHERM_00237500	cytoplasmic and cytosolic malate dehydrogenase family protein(TTHERM_00237500)	K00025	33.4738	8.85898	40.3999	1.91782	-0.271319	-2.18914
Carbohydrate metabolism	TTHERM_00243730	glucosamine-6-phosphate deaminase(TTHERM_00243730)	K02564	411.737	85.949	86.5692	2.26017	2.2498	-0.010373
Carbohydrate metabolism	TTHERM_00279710	phosphoesterase family protein(TTHERM_00279710)	K01114	37.7036	8.24288	14.4976	2.19348	1.37889	-0.814594
Carbohydrate metabolism	TTHERM_00293460	myotubularin-related protein(TTHERM_00293460)	K01108	34.156	4.83708	11.7653	2.81993	1.5376	-1.28233
Carbohydrate metabolism	TTHERM_00312180	alpha amylase domain protein(TTHERM_00312180)	K01176	17.2782	8.44569	45.9	1.03267	-1.40954	-2.44221
Carbohydrate metabolism	TTHERM_00318570	citrate synthase I(TTHERM_00318570)	K01647	314.542	36.2108	113.721	3.11876	1.46775	-1.65101
Carbohydrate metabolism	TTHERM_00321550	glycoside hydrolase family 35 protein(TTHERM_00321550)	K12308	5.00891	1.35534	6.13904	1.88584	-0.293516	-2.17936
Carbohydrate metabolism	TTHERM_00338460	6-phosphofructokinase(TTHERM_00338460)	K00850	377.186	83.4899	80.4823	2.1756	2.22853	0.0529301
Carbohydrate metabolism	TTHERM_00370760	peroxisomal acyl-CoA oxidase(TTHERM_00370760)	K00232	14.7091	4.01423	20.0227	1.87351	-0.444928	-2.31844
Carbohydrate metabolism	TTHERM_00383610	citrate (Si)-synthase(TTHERM_00383610)	K01647	11.2332	2.08438	8.7704	2.43008	0.357054	-2.07302
Carbohydrate metabolism	TTHERM_00405530	NAD-dependent aldehyde dehydrogenase family protein(TTHERM_00405530)	K00128	148.626	25.0572	37.3903	2.56839	1.99095	-0.577439
Carbohydrate metabolism	TTHERM_00411610	alpha amylase domain protein(TTHERM_00411610)	K01176	158.844	25.7834	87.2281	2.6231	0.864746	-1.75835
Carbohydrate metabolism	TTHERM_00417920	phosphoesterase family protein(TTHERM_00417920)	K01114	87.6704	21.2634	36.5142	2.04372	1.26363	-0.780085
Carbohydrate metabolism	TTHERM_00426140	phosphatidylinositol-specific phospholipase C domain protein(TTHERM_00426140)	K01771	18.316	2.54824	11.1746	2.84553	0.712881	-2.13265
Carbohydrate metabolism	TTHERM_00442180	succinyl-CoA:3-ketoacid-coenzyme A transferase(TTHERM_00442180)	K01027	277.494	94.0055	65.5578	1.56164	2.08162	0.519978
Carbohydrate metabolism	TTHERM_00487090	fructose-bisphosphate aldolase(TTHERM_00487090)	K01623	2256.56	563.831	543.158	2.00079	2.05468	0.0538909
Carbohydrate metabolism	TTHERM_00494870	glycosyl hydrolase family 20 beta-N-acetylhexosaminidase family protein(TTHERM_00494870)	K12373	127.381	29.8092	39.3069	2.09532	1.6963	-0.399025
Carbohydrate metabolism	TTHERM_00519810	inositol-3-phosphate synthase(TTHERM_00519810)	K01858	67.3592	329.077	0.0826	-2.28848	9.67152	11.96
Carbohydrate metabolism	TTHERM_00526310	aldo/keto reductase family oxidoreductase(TTHERM_00526310)	K00011	19.3486	34.9519	78.5787	-0.853142	-2.02191	-1.16877
Carbohydrate metabolism	TTHERM_00534080	glycogen/starch/alpha-glucan phosphorylase(TTHERM_00534080)	K00688	1333.63	89.4666	136.754	3.89787	3.2857	-0.612162
Carbohydrate metabolism	TTHERM_00554190	glyceraldehyde-3-phosphate dehydrogenase(TTHERM_00554190)	K00134	686.283	4.72141	244.218	7.18344	1.49063	-5.69281
Carbohydrate metabolism	TTHERM_00586710	peroxisomal acyl-CoA oxidase(TTHERM_00586710)	K00232	24.8581	3.57669	12.866	2.79702	0.950152	-1.84687
Carbohydrate metabolism	TTHERM_00678350	CDP-diacylglycerol-inositol 3-phosphatidyltransferase(TTHERM_00678350)	K00999	53.0916	114.463	9.17495	-1.10833	2.53271	3.64104
Carbohydrate metabolism	TTHERM_00729250	NAD-dependent aldehyde dehydrogenase family protein(TTHERM_00729250)	K00128	66.4728	20.812	114.339	1.67535	-0.782482	-2.45783
Carbohydrate metabolism	TTHERM_00763020	oxidoreductase NAD-binding domain protein(TTHERM_00763020)	K00326	154.835	838.471	998.737	-2.43703	-2.68937	-0.252344
Carbohydrate metabolism	TTHERM_00773160	peroxisomal acyl-CoA oxidase(TTHERM_00773160)	K00232	31.1105	3.28263	14.7593	3.24448	1.07578	-2.1687
Carbohydrate metabolism	TTHERM_00878160	malate synthase(TTHERM_00878160)	K01638	40.3529	0.980441	5.57507	5.3631	2.85561	-2.50749
Carbohydrate metabolism	TTHERM_00926980	acetyl-CoA acyltransferase(TTHERM_00926980)	K00626	1734.64	261.034	448.821	2.73233	1.95042	-0.781902
Carbohydrate metabolism	TTHERM_01016110	pyruvate kinase complex alpha subunit(TTHERM_01016110)	K00873	42.1436	9.05706	11.1563	2.2182	1.91745	-0.300744
Carbohydrate metabolism	TTHERM_01084100	glutamine synthetase(TTHERM_01084100)	K01915	364.415	195.474	49.7777	0.898606	2.87201	1.97341
Carbohydrate metabolism	TTHERM_01108700	glucose-6-phosphate isomerase(TTHERM_01108700)	K01810	312.49	66.0934	106.235	2.24123	1.55655	-0.684681
Carbohydrate metabolism	TTHERM_01141570	isocitrate lyase(TTHERM_01141570)	K01637	479.399	209.525	65.4039	1.1941	2.87378	1.67967
Carbohydrate metabolism	TTHERM_01181990	alpha-galactosidase(TTHERM_01181990)	K07407	181.749	13.9807	31.1282	3.70044	2.54565	-1.15479
Carbohydrate metabolism	TTHERM_01433580	class I chitinase(TTHERM_01433580)	K20547	177.585	15.1685	5.26737	3.54936	5.07528	1.52592
Carbohydrate metabolism	TTHERM_01435670	1,4-alpha-glucan branching enzyme from glycoside hydrolase family GH13 protein, putative(TTHERM_01435670)	K00700	119.981	70.8065	27.2502	0.760852	2.13847	1.37761
Amino acid metabolism	TTHERM_000218829	saccharopine dehydrogenase(TTHERM_000218829)	K00293	53.3766	7.36487	54.9501	2.85748	-0.0419147	-2.89939
Amino acid metabolism	TTHERM_00052420	asparagine synthetase(TTHERM_00052420)	K01953	30.5243	95.7055	11.5706	-1.64864	1.39949	3.04814
Amino acid metabolism	TTHERM_00107210	pyrroline-5-carboxylate reductase(TTHERM_00107210)	K00286	93.3432	70.8507	15.7643	0.397763	2.56588	2.16812
Amino acid metabolism	TTHERM_00134770	fumarylacetoacetate hydrolase family protein(TTHERM_00134770)	K01557	118.344	0.725247	5.34527	7.3503	4.46858	-2.88172
Amino acid metabolism	TTHERM_00149450	lysine-ketoglutarate reductase saccharopine dehydrogenase enzyme, putative(TTHERM_00149450)	K14157	97.3045	15.6241	52.4075	2.63873	0.892733	-1.746
Amino acid metabolism	TTHERM_00237500	cytoplasmic and cytosolic malate dehydrogenase family protein(TTHERM_00237500)	K00025	33.4738	8.85898	40.3999	1.91782	-0.271319	-2.18914
Amino acid metabolism	TTHERM_00250970	glutamate-cysteine ligase, catalytic subunit(TTHERM_00250970)	K11204	211.775	19.0438	212.655	3.47514	-0.00598249	-3.48112
Amino acid metabolism	TTHERM_00405530	NAD-dependent aldehyde dehydrogenase family protein(TTHERM_00405530)	K00128	148.626	25.0572	37.3903	2.56839	1.99095	-0.577439
Amino acid metabolism	TTHERM_00418290	class V aminotransferase(TTHERM_00418290)	K00831	179.557	208.401	28.6689	-0.21492	2.64688	2.8618
Amino acid metabolism	TTHERM_00442180	succinyl-CoA:3-ketoacid-coenzyme A transferase(TTHERM_00442180)	K01027	277.494	94.0055	65.5578	1.56164	2.08162	0.519978
Amino acid metabolism	TTHERM_00590510	pentafunctional AROM protein(TTHERM_00590510)	K13830	15.4085	3.61081	3.87241	2.09333	1.99242	-0.100909
Amino acid metabolism	TTHERM_00661540	class I/II aminotransferase(TTHERM_00661540)	K00816	13.0891	1.71981	2.4314	2.92804	2.42851	-0.499538
Amino acid metabolism	TTHERM_00729250	NAD-dependent aldehyde dehydrogenase family protein(TTHERM_00729250)	K00128	66.4728	20.812	114.339	1.67535	-0.782482	-2.45783
Amino acid metabolism	TTHERM_00926980	acetyl-CoA acyltransferase(TTHERM_00926980)	K00626	1734.64	261.034	448.821	2.73233	1.95042	-0.781902
Amino acid metabolism	TTHERM_00954380	oxoglutarate dehydrogenase (succinyl-transferring), E1 component(TTHERM_00954380)	K15791	22.7907	7.94371	61.0215	1.52056	-1.42087	-2.94143
Amino acid metabolism	TTHERM_01014670	5-aminolevulinate synthase(TTHERM_01014670)	K00643	155.652	14.6233	52.9843	3.41198	1.55469	-1.8573
Amino acid metabolism	TTHERM_01049360	eukaryotic glutathione synthase, ATP-binding domain protein(TTHERM_01049360)	K21456	243.77	60.5126	112.793	2.01021	1.11184	-0.89837
Amino acid metabolism	TTHERM_01084100	glutamine synthetase(TTHERM_01084100)	K01915	364.415	195.474	49.7777	0.898606	2.87201	1.97341
Other amino acids Metabolism	TTHERM_00034950	glutathione S-transferase, amine-terminal domain protein(TTHERM_00034950)	K00799	20.1297	91.5366	55.2026	-2.18502	-1.45541	0.729612
Other amino acids Metabolism	TTHERM_00046090	phospholipid hydroperoxide glutathione peroxidase(TTHERM_00046090)	K00432	36.2807	26.6027	603.894	0.44763	-4.05702	-4.50465
Other amino acids Metabolism	TTHERM_00046110	phospholipid hydroperoxide glutathione peroxidase(TTHERM_00046110)	K00432	22.6935	2.42957	134.844	3.22351	-2.57094	-5.79445
Other amino acids Metabolism	TTHERM_000661568	glutathione S-transferase, amine-terminal domain protein(TTHERM_000661568)	K00799	32.4595	18.223	173.236	0.83288	-2.41603	-3.24891
Other amino acids Metabolism	TTHERM_000672289	glutathione S-transferase, amine-terminal domain protein(TTHERM_000672289)	K00799	41.6275	56.3269	549.436	-0.436287	-3.72234	-3.28606
Other amino acids Metabolism	TTHERM_00070980	acyl-coenzyme A oxidase, putative(TTHERM_00070980)	K00232	7.88815	1.76535	5.45841	2.15973	0.531206	-1.62853
Other amino acids Metabolism	TTHERM_000723389	isocitrate/isopropylmalate family dehydrogenase(TTHERM_000723389)	K10712	19.2242	78.4834	73.8558	-2.02946	-1.94179	0.0876763
Other amino acids Metabolism	TTHERM_001207740	phosphonopyruvate decarboxylase(TTHERM_001207740)	K09459	115.417	14.2009	24.103	3.0228	2.25957	-0.76323
Other amino acids Metabolism	TTHERM_00129770	glutathione S-transferase, amine-terminal domain protein(TTHERM_00129770)	K00799	2.21777	7.0582	16.7766	-1.67019	-2.91927	-1.24908
Other amino acids Metabolism	TTHERM_00141170	phospholipid hydroperoxide glutathione peroxidase(TTHERM_00141170)	K00432	458.167	388.054	2059.11	0.239616	-2.16808	-2.40769
Other amino acids Metabolism	TTHERM_00142420	thioredoxin glutathione reductase(TTHERM_00142420)	K22182	201.67	58.8032	273.843	1.77803	-0.441353	-2.21938
Other amino acids Metabolism	TTHERM_00250970	glutamate-cysteine ligase, catalytic subunit(TTHERM_00250970)	K11204	211.775	19.0438	212.655	3.47514	-0.00598249	-3.48112
Other amino acids Metabolism	TTHERM_00260690	glutathione S-transferase, amine-terminal domain protein(TTHERM_00260690)	K00799	165.782	27.5467	278.466	2.58934	-0.748214	-3.33755
Other amino acids Metabolism	TTHERM_00370760	peroxisomal acyl-CoA oxidase(TTHERM_00370760)	K00232	14.7091	4.01423	20.0227	1.87351	-0.444928	-2.31844
Other amino acids Metabolism	TTHERM_00405450	glutathione S-transferase, amine-terminal domain protein(TTHERM_00405450)	K00799	12.2252	0.54142	77.6161	4.49697	-2.6665	-7.16346
Other amino acids Metabolism	TTHERM_00405500	glutathione S-transferase, amine-terminal domain protein(TTHERM_00405500)	K00799	24.5997	2.23925	48.399	3.45755	-0.976337	-4.43389
Other amino acids Metabolism	TTHERM_00405520	taurine catabolism dioxygenase, TauD/TfdA family protein(TTHERM_00405520)	K03119	265.826	6.95645	8.40338	5.25599	4.98337	-0.272618
Other amino acids Metabolism	TTHERM_00405530	NAD-dependent aldehyde dehydrogenase family protein(TTHERM_00405530)	K00128	148.626	25.0572	37.3903	2.56839	1.99095	-0.577439
Other amino acids Metabolism	TTHERM_00518469	glutathione S-transferase, amine-terminal domain protein(TTHERM_00518469)	K00799	698.548	2883.2	24102.5	-2.04524	-5.10868	-3.06344
Other amino acids Metabolism	TTHERM_00569200	glutathione S-transferase, amine-terminal domain protein(TTHERM_00569200)	K00799	428.699	87.2526	1126.95	2.2967	-1.39439	-3.69108
Other amino acids Metabolism	TTHERM_00569210	glutathione S-transferase, amine-terminal domain protein(TTHERM_00569210)	K00799	1.90589	30.252	530.084	-3.98849	-8.11961	-4.13112
Other amino acids Metabolism	TTHERM_00572020	glutathione S-transferase, amine-terminal domain protein(TTHERM_00572020)	K00799	170.246	38.763	417.297	2.13487	-1.29345	-3.42832
Other amino acids Metabolism	TTHERM_00586710	peroxisomal acyl-CoA oxidase(TTHERM_00586710)	K00232	24.8581	3.57669	12.866	2.79702	0.950152	-1.84687
Other amino acids Metabolism	TTHERM_00661538	glutathione S-transferase, amine-terminal domain protein(TTHERM_00661538)	K00799	38.5665	171.922	73.2662	-2.15633	-0.9258	1.23053
Other amino acids Metabolism	TTHERM_00661540	class I/II aminotransferase(TTHERM_00661540)	K00816	13.0891	1.71981	2.4314	2.92804	2.42851	-0.499538
Other amino acids Metabolism	TTHERM_00661570	glutathione S-transferase, amine-terminal domain protein(TTHERM_00661570)	K00799	7.68151	85.8268	45.5295	-3.48197	-2.56734	0.914627
Other amino acids Metabolism	TTHERM_00661650	glutathione S-transferase, amine-terminal domain protein(TTHERM_00661650)	K00799	780.809	126.007	637.646	2.63147	0.292214	-2.33925
Other amino acids Metabolism	TTHERM_00729240	glutathione S-transferase(TTHERM_00729240)	K00799	1.88114	3.73596	11.3284	-0.989872	-2.59026	-1.60039
Other amino acids Metabolism	TTHERM_00729250	NAD-dependent aldehyde dehydrogenase family protein(TTHERM_00729250)	K00128	66.4728	20.812	114.339	1.67535	-0.782482	-2.45783
Other amino acids Metabolism	TTHERM_00773160	peroxisomal acyl-CoA oxidase(TTHERM_00773160)	K00232	31.1105	3.28263	14.7593	3.24448	1.07578	-2.1687
Other amino acids Metabolism	TTHERM_01049360	eukaryotic glutathione synthase, ATP-binding domain protein(TTHERM_01049360)	K21456	243.77	60.5126	112.793	2.01021	1.11184	-0.89837
Other amino acids Metabolism	TTHERM_01287980	phosphonopyruvate decarboxylase(TTHERM_01287980)	K09459	8.31789	47.9098	13.2925	-2.52603	-0.676323	1.84971
Lipid metabolism	TTHERM_00035180	acetoacetate decarboxylase, putative(TTHERM_00035180)	K01574	34.3421	10.8265	5.58979	1.66541	2.61911	0.953701
Lipid metabolism	TTHERM_00043770	alpha-galactosidase(TTHERM_00043770)	K07407	36.5026	4.61744	16.2106	2.98283	1.17106	-1.81177
Lipid metabolism	TTHERM_00046090	phospholipid hydroperoxide glutathione peroxidase(TTHERM_00046090)	K00432	36.2807	26.6027	603.894	0.44763	-4.05702	-4.50465
Lipid metabolism	TTHERM_00046110	phospholipid hydroperoxide glutathione peroxidase(TTHERM_00046110)	K00432	22.6935	2.42957	134.844	3.22351	-2.57094	-5.79445
Lipid metabolism	TTHERM_00052620	fatty acid desaturase(TTHERM_00052620)	K00507	4.73536	19.1689	6.03864	-2.01722	-0.35075	1.66647
Lipid metabolism	TTHERM_00070980	acyl-coenzyme A oxidase, putative(TTHERM_00070980)	K00232	7.88815	1.76535	5.45841	2.15973	0.531206	-1.62853
Lipid metabolism	TTHERM_00141170	phospholipid hydroperoxide glutathione peroxidase(TTHERM_00141170)	K00432	458.167	388.054	2059.11	0.239616	-2.16808	-2.40769
Lipid metabolism	TTHERM_00160680	ser/thr phosphatase family protein(TTHERM_00160680)	K12350	43.7392	8.63352	11.3625	2.34091	1.94465	-0.39626
Lipid metabolism	TTHERM_00187230	AMP-binding enzyme family protein(TTHERM_00187230)	K01897	112.117	0.861359	18.7673	7.02417	2.57871	-4.44546
Lipid metabolism	TTHERM_00195860	amine-terminal domain thiolase(TTHERM_00195860)	K08764	53.8511	13.3761	20.752	2.00932	1.37573	-0.633593
Lipid metabolism	TTHERM_00259410	pyridoxal-dependent decarboxylase domain protein(TTHERM_00259410)	K01634	22.2143	2.64324	200.136	3.07111	-3.17142	-6.24253
Lipid metabolism	TTHERM_00279710	phosphoesterase family protein(TTHERM_00279710)	K01114	37.7036	8.24288	14.4976	2.19348	1.37889	-0.814594
Lipid metabolism	TTHERM_00370760	peroxisomal acyl-CoA oxidase(TTHERM_00370760)	K00232	14.7091	4.01423	20.0227	1.87351	-0.444928	-2.31844
Lipid metabolism	TTHERM_00374900	long-chain-fatty-acid-CoA ligase family protein(TTHERM_00374900)	K01897	172.061	29.5862	101.354	2.53992	0.763517	-1.77641
Lipid metabolism	TTHERM_00405530	NAD-dependent aldehyde dehydrogenase family protein(TTHERM_00405530)	K00128	148.626	25.0572	37.3903	2.56839	1.99095	-0.577439
Lipid metabolism	TTHERM_00417920	phosphoesterase family protein(TTHERM_00417920)	K01114	87.6704	21.2634	36.5142	2.04372	1.26363	-0.780085
Lipid metabolism	TTHERM_00426250	FAD-dependent oxidoreductase(TTHERM_00426250)	K00111	29.9562	5.80743	9.89886	2.36688	1.59752	-0.769363
Lipid metabolism	TTHERM_00442180	succinyl-CoA:3-ketoacid-coenzyme A transferase(TTHERM_00442180)	K01027	277.494	94.0055	65.5578	1.56164	2.08162	0.519978
Lipid metabolism	TTHERM_00446130	PGP phosphatase(TTHERM_00446130)	K01094	17.7164	134.635	80.5459	-2.9259	-2.18473	0.74117
Lipid metabolism	TTHERM_00526310	aldo/keto reductase family oxidoreductase(TTHERM_00526310)	K00011	19.3486	34.9519	78.5787	-0.853142	-2.02191	-1.16877
Lipid metabolism	TTHERM_00529700	LAG1 longevity assurance protein(TTHERM_00529700)	K23727	88.3436	18.4587	37.3486	2.25882	1.24207	-1.01675
Lipid metabolism	TTHERM_00548040	patatin family phospholipase(TTHERM_00548040)	K14674	20.5489	3.67422	8.94489	2.48355	1.19993	-1.28363
Lipid metabolism	TTHERM_00586710	peroxisomal acyl-CoA oxidase(TTHERM_00586710)	K00232	24.8581	3.57669	12.866	2.79702	0.950152	-1.84687
Lipid metabolism	TTHERM_00590460	ser/thr protein phosphatase family protein(TTHERM_00590460)	K12350	6.00354	1.13986	2.09184	2.39696	1.52104	-0.875916
Lipid metabolism	TTHERM_00678350	CDP-diacylglycerol-inositol 3-phosphatidyltransferase(TTHERM_00678350)	K00999	53.0916	114.463	9.17495	-1.10833	2.53271	3.64104
Lipid metabolism	TTHERM_00691490	ser/thr phosphatase family protein(TTHERM_00691490)	K12350	49.6342	21.6464	7.21729	1.19721	2.78181	1.5846
Lipid metabolism	TTHERM_00729250	NAD-dependent aldehyde dehydrogenase family protein(TTHERM_00729250)	K00128	66.4728	20.812	114.339	1.67535	-0.782482	-2.45783
Lipid metabolism	TTHERM_00732710	membrane bound O-acyltransferase, MBOAT protein(TTHERM_00732710)	K00637	148.027	36.2253	58.9491	2.03079	1.32832	-0.702472
Lipid metabolism	TTHERM_00773160	peroxisomal acyl-CoA oxidase(TTHERM_00773160)	K00232	31.1105	3.28263	14.7593	3.24448	1.07578	-2.1687
Lipid metabolism	TTHERM_00895630	phospholipid hydroperoxide glutathione peroxidase(TTHERM_00895630)	K00432	1.51782	4.30943	13.3816	-1.5055	-3.14018	-1.63468
Lipid metabolism	TTHERM_00895660	phospholipid hydroperoxide glutathione peroxidase(TTHERM_00895660)	K00432	1.80772	2.84347	9.76026	-0.653481	-2.43275	-1.77927
Lipid metabolism	TTHERM_00926980	acetyl-CoA acyltransferase(TTHERM_00926980)	K00626	1734.64	261.034	448.821	2.73233	1.95042	-0.781902
Lipid metabolism	TTHERM_00942980	CAIB/BAIF CoA-transferase family protein(TTHERM_00942980)	K01796	38.1074	4.43233	7.27954	3.10393	2.38815	-0.715782
Lipid metabolism	TTHERM_01181990	alpha-galactosidase(TTHERM_01181990)	K07407	181.749	13.9807	31.1282	3.70044	2.54565	-1.15479
Lipid metabolism	TTHERM_01194730	N-acylethanolamine-hydrolyzing acid amidase(TTHERM_01194730)	K12348	45.0413	4.50921	21.746	3.3203	1.0505	-2.2698
Nucleotide metabolism	TTHERM_00105640	ser thr protein phosphatase family protein, putative(TTHERM_00105640)	K01081	41.4341	10.6419	8.53466	1.96106	2.27941	0.31835
Nucleotide metabolism	TTHERM_00144960	pyrimidine 5'-nucleotidase(TTHERM_00144960)	K01081	1119.63	168.499	313.689	2.73221	1.83562	-0.896595
Nucleotide metabolism	TTHERM_00684480	GDA1/CD39 nucleoside phosphatase family protein(TTHERM_00684480)	K01510	22.8142	10.997	5.12871	1.05282	2.15326	1.10044
Nucleotide metabolism	TTHERM_00727830	adenosine/AMP deaminase(TTHERM_00727830)	K19572	100.556	21.6693	40.032	2.21427	1.32877	-0.885501
Nucleotide metabolism	TTHERM_01016110	pyruvate kinase complex alpha subunit(TTHERM_01016110)	K00873	42.1436	9.05706	11.1563	2.2182	1.91745	-0.300744
Energy metabolism	TTHERM_00046480	phosphopyruvate hydratase(TTHERM_00046480)	K01689	1476.1	226.897	385.653	2.70168	1.93642	-0.765266
Energy metabolism	TTHERM_00058590	fructose-1,6-bisphosphatase, cytosolic protein(TTHERM_00058590)	K03841	423.683	17.4612	83.234	4.60076	2.34774	-2.25302
Energy metabolism	TTHERM_00170320	6-phosphofructokinase(TTHERM_00170320)	K00850	447.221	110.847	142.848	2.01242	1.64651	-0.365911
Energy metabolism	TTHERM_00237500	cytoplasmic and cytosolic malate dehydrogenase family protein(TTHERM_00237500)	K00025	33.4738	8.85898	40.3999	1.91782	-0.271319	-2.18914
Energy metabolism	TTHERM_00338460	6-phosphofructokinase(TTHERM_00338460)	K00850	377.186	83.4899	80.4823	2.1756	2.22853	0.0529301
Energy metabolism	TTHERM_00372530	V-ATPase A subunit 9-2 isotype of the V0 sector(TTHERM_00372530)	K02154	212.252	28.391	67.5604	2.90227	1.65153	-1.25074
Energy metabolism	TTHERM_00405520	taurine catabolism dioxygenase, TauD/TfdA family protein(TTHERM_00405520)	K03119	265.826	6.95645	8.40338	5.25599	4.98337	-0.272618
Energy metabolism	TTHERM_00418290	class V aminotransferase(TTHERM_00418290)	K00831	179.557	208.401	28.6689	-0.21492	2.64688	2.8618
Energy metabolism	TTHERM_00487090	fructose-bisphosphate aldolase(TTHERM_00487090)	K01623	2256.56	563.831	543.158	2.00079	2.05468	0.0538909
Energy metabolism	TTHERM_00554190	glyceraldehyde-3-phosphate dehydrogenase(TTHERM_00554190)	K00134	686.283	4.72141	244.218	7.18344	1.49063	-5.69281
Energy metabolism	TTHERM_00896100	FAD-dependent pyridine nucleotide-disulfide oxidoreductase(TTHERM_00896100)	K22470	102.104	13.3535	55.1123	2.93475	0.889593	-2.04516
Energy metabolism	TTHERM_00926980	acetyl-CoA acyltransferase(TTHERM_00926980)	K00626	1734.64	261.034	448.821	2.73233	1.95042	-0.781902
Energy metabolism	TTHERM_01084100	glutamine synthetase(TTHERM_01084100)	K01915	364.415	195.474	49.7777	0.898606	2.87201	1.97341
Energy metabolism	TTHERM_01332070	V-ATPase A subunit 9-2 isotype of the V0 sector(TTHERM_01332070)	K02154	15.1922	3.52739	6.91394	2.10666	1.13575	-0.970907
Other metabolism	TTHERM_000005949	CGMP-dependent kinase 5-1	K01647	80.2988	18.6354	35.6088	2.10733	1.17314	-0.934188
Other metabolism	TTHERM_00006350	hypothetical protein	K12373	175.529	60.6364	25.6492	1.53345	2.77472	1.24127
Other metabolism	TTHERM_00013550	stress-induced-phosphoprotein, putative	K04079	151.747	41.5356	29.4303	1.86925	2.36629	0.497046
Other metabolism	TTHERM_000151979	Serine/Threonine kinase domain protein	K03595	28.9151	1.43901	8.67046	4.32867	1.73764	-2.59103
Other metabolism	TTHERM_00016490	synaptobrevin	K02154	119.892	13.1891	36.4876	3.18432	1.71626	-1.46806
Other metabolism	TTHERM_00028670	deoxyribonuclease II	K00232	22.1689	5.09274	6.21147	2.12202	1.83553	-0.286493
Other metabolism	TTHERM_00031700	TLD protein	K13289	167.244	29.311	40.7242	2.51244	2.038	-0.474444
Other metabolism	TTHERM_000325651	glutathione S-transferase, amine-terminal domain protein	K01065	351.361	689.952	1519.17	-0.973542	-2.11226	-1.13872
Other metabolism	TTHERM_000346489	polyubiquitin	K03283	644.509	89.1813	329.816	2.85339	0.966539	-1.88685
Other metabolism	TTHERM_00037630	ADP/ATP carrier protein	K01365	711.142	106.837	1051.02	2.73473	-0.563581	-3.29831
Other metabolism	TTHERM_00037640	hydrogenosomal ATP/ADP carrier protein	K01365	165.257	4.88195	204.327	5.08111	-0.306168	-5.38728
Other metabolism	TTHERM_000455598	Mpv17/pmp22 family protein	K08342	28.5907	7.2876	79.7937	1.97203	-1.48073	-3.45276
Other metabolism	TTHERM_000497799	rRNA processing protein (EBP2), putative	K08829	1.36999	6.94555	1.75582	-2.34192	-0.35798	1.98394
Other metabolism	TTHERM_00058260	aldo/keto reductase family oxidoreductase	K00025	472.892	8.99179	300.95	5.71676	0.651987	-5.06477
Other metabolism	TTHERM_000648677	polyubiquitin	K03236	1004.8	115.721	324.217	3.11819	1.63188	-1.48631
Other metabolism	TTHERM_000653758	SCP-like extracellular protein	K12348	1.26968	7.96413	2.62805	-2.64905	-1.04953	1.59952
Other metabolism	TTHERM_00066890	peptidase C13 family protein	K00626	1226.01	247.344	162.481	2.30938	2.91563	0.606248
Other metabolism	TTHERM_000684569	kinase domain protein	K14209	6.67617	2.63678	1.54247	1.34024	2.11378	0.773535
Other metabolism	TTHERM_00075550	Serine/Threonine kinase domain protein	K08489	13.5612	2.84564	6.00538	2.25266	1.17516	-1.0775
Other metabolism	TTHERM_000756449	cytoplasmic dynein light chain 2	K05643	127.328	988.983	583.999	-2.9574	-2.19742	0.75998
Other metabolism	TTHERM_00075890	papain family cysteine protease	K00432	78.6391	1.2829	0.429999	5.93777	7.51477	1.577
Other metabolism	TTHERM_000770709	kinase domain protein	K14209	6.78873	22.4022	30.8901	-1.72243	-2.18593	-0.463504
Other metabolism	TTHERM_00077160	endo-1,4-beta-xylanase xylA, putative	K10840	7.17644	1.32942	2.02738	2.43247	1.82365	-0.60882
Other metabolism	TTHERM_00077240	polyubiquitin	K03152	1700.9	287.725	545.075	2.56354	1.64177	-0.921764
Other metabolism	TTHERM_00081120	zinc finger, C3HC4 type (RING finger) protein	K14758	18.4731	4.20625	5.44303	2.13482	1.76294	-0.371875
Other metabolism	TTHERM_00083500	papain family cysteine protease	K00432	10.912	0.952287	1.65634	3.51838	2.71984	-0.798531
Other metabolism	TTHERM_00086760	co-chaperone GrpE	K01081	168.689	73.5516	19.0387	1.19754	3.14736	1.94982
Other metabolism	TTHERM_00088160	serine/threonine protein phosphatase 2A	K01113	10.4391	1.62329	7.5861	2.685	0.460567	-2.22444
Other metabolism	TTHERM_00091580	rab-GTPase-TBC domain protein	K12373	1.33129	1.05791	4.33766	0.331608	-1.70409	-2.0357
Other metabolism	TTHERM_00092850	DNA replication licensing factor MCM4	K00799	2.04206	9.53006	3.10606	-2.22246	-0.60506	1.6174
Other metabolism	TTHERM_00096770	kinase domain protein	K13412	12.2734	2.28987	10.7846	2.4222	0.186562	-2.23564
Other metabolism	TTHERM_00102770	papain family cysteine protease	K02154	82.6707	12.2123	1.50805	2.75904	5.77662	3.01758
Other metabolism	TTHERM_00102779	papain family cysteine protease	K02213	157.32	41.7125	35.3353	1.91515	2.15452	0.23937
Other metabolism	TTHERM_00105110	heat shock 70 kDa protein	K00799	1133.39	192.781	72.7448	2.55561	3.96166	1.40605
Other metabolism	TTHERM_00106700	calmodulin-domain kinase	K08342	26.8312	6.13521	14.9069	2.12873	0.847931	-1.2808
Other metabolism	TTHERM_00106870	anaphase-promoting complex protein	K00831	1.6879	6.8642	4.89897	-2.02386	-1.53725	0.486613
Other metabolism	TTHERM_001080378	syntaxin-like protein	K02088	2.19982	13.0087	4.66598	-2.56402	-1.08479	1.47922
Other metabolism	TTHERM_001091331	zinc finger CCCH type domain protein	K14536	40.6014	8.61248	17.6824	2.23703	1.19922	-1.03781
Other metabolism	TTHERM_001109782	Tim10/DDP family zinc finger protein	K10614	886.703	3037.94	3933.7	-1.77657	-2.14936	-0.372794
Other metabolism	TTHERM_00113000	kinase domain protein	K03574	26.8168	3.45528	12.7214	2.95626	1.07588	-1.88038
Other metabolism	TTHERM_00115410	kinesin motor catalytic domain protein	K05288	0.976286	8.12273	1.89351	-3.05659	-0.955687	2.1009
Other metabolism	TTHERM_00122500	c11orf73-like protein, putative	K14574	218.306	18.808	49.9096	3.53693	2.12896	-1.40797
Other metabolism	TTHERM_001228989	aspartyl/asparaginyl beta-hydroxylase family protein	K00128	31.6269	7.79235	11.1044	2.02102	1.51002	-0.511001
Other metabolism	TTHERM_00125500	kinesin motor catalytic domain protein	K04567	3.917	19.5618	10.7153	-2.32022	-1.45185	0.868367
Other metabolism	TTHERM_00133500	cytochrome C peroxidase	K00111	405.668	85.6557	286.549	2.24368	0.501518	-1.74216
Other metabolism	TTHERM_00133570	gamma-interferon-inducible lysosomal thiol reductase	K01870	372.382	124.844	81.5639	1.57666	2.19078	0.614124
Other metabolism	TTHERM_00136050	melibiase	K00293	417.689	37.1412	42.9245	3.49134	3.28256	-0.208781
Other metabolism	TTHERM_00136300	2,3-diketo-5-methylthio-1-phosphopentane phosphatase family protein	K08059	40.3897	7.01197	127.941	2.5261	-1.66342	-4.18952
Other metabolism	TTHERM_00136330	methionine-R-sulfoxide reductase	K01637	886.995	178.967	418.765	2.30923	1.08279	-1.22645
Other metabolism	TTHERM_00136389	ankyrin domain protein	K01539	94.2098	285.97	48.6014	-1.60191	0.954879	2.55679
Other metabolism	TTHERM_00137700	transmembrane amino acid transporter protein	K09459	1.35381	0.932317	5.50225	0.538133	-2.023	-2.56113
Other metabolism	TTHERM_00137780	hypothetical protein	K01530	50.7053	8.76986	13.0959	2.53151	1.95302	-0.578489
Other metabolism	TTHERM_00138370	ubiquitin-like modifier-activating enzyme	K01915	53.5948	13.355	20.2272	2.00471	1.4058	-0.598917
Other metabolism	TTHERM_00138410	kinase domain protein	K13699	38.4423	6.01729	7.18791	2.67551	2.41905	-0.256458
Other metabolism	TTHERM_00140920	helix turn-helix protein	K01065	2543.38	305.07	574.958	3.05953	2.14522	-0.914316
Other metabolism	TTHERM_00145350	hypothetical protein	K13348	176.715	44.5894	199.56	1.98665	-0.175398	-2.16205
Other metabolism	TTHERM_00146250	tesmin TSO1-like CXC domain protein	K12845	3.87908	1.63822	8.10929	1.24359	-1.06386	-2.30745
Other metabolism	TTHERM_00147470	equilibrative nucleoside transporter family protein	K09512	4.88081	15.4021	2.36713	-1.65793	1.04398	2.70192
Other metabolism	TTHERM_00148760	ribosome maturation protein SBDS protein	K08770	70.116	14.9395	18.8117	2.23061	1.89811	-0.332498
Other metabolism	TTHERM_00149190	ubiquitin-activating enzyme E1	K05673	20.6691	3.21609	7.31038	2.6841	1.49946	-1.18464
Other metabolism	TTHERM_00150029	endoplasmic reticulum oxidoreductin 1	K06867	30.107	5.48132	9.97172	2.4575	1.59418	-0.863319
Other metabolism	TTHERM_00158520	hypothetical protein	K01094	707.697	270.401	157.144	1.38803	2.17104	0.783013
Other metabolism	TTHERM_00161090	nicotinate phosphoribosyltransferase family protein	K00134	39.1416	4.35044	48.6344	3.16947	-0.313274	-3.48274
Other metabolism	TTHERM_00161820	HECT-domain (ubiquitin-transferase) protein	K05863	13.778	2.79423	4.07669	2.30184	1.7569	-0.544947
Other metabolism	TTHERM_00185260	importin subunit alpha, putative	K09527	3.84324	21.4806	8.68335	-2.48264	-1.17593	1.30671
Other metabolism	TTHERM_00188460	hypothetical protein	K13525	174.916	7.97088	328.029	4.45578	-0.907161	-5.36294
Other metabolism	TTHERM_00189230	amine-terminal domain cyclin	K12618	1.69258	11.3234	5.13417	-2.74201	-1.60091	1.1411
Other metabolism	TTHERM_00191270	papain family cysteine protease	K00432	550.879	68.2216	51.593	3.01343	3.41649	0.403053
Other metabolism	TTHERM_00191280	papain family cysteine protease	K00476	228.791	56.4345	82.1364	2.01938	1.47794	-0.541444
Other metabolism	TTHERM_00191440	serine carboxypeptidase family protein	K04382	28.9556	3.64781	2.24835	2.98874	3.6869	0.698164
Other metabolism	TTHERM_00194600	hypothetical protein	K03000	4.20043	2.86434	21.1821	0.552334	-2.33424	-2.88657
Other metabolism	TTHERM_00194740	HECT domain and RCC1-like domain protein	K01081	8.52301	1.83426	3.00807	2.21616	1.50252	-0.71364
Other metabolism	TTHERM_00195830	prefoldin subunit 5	K01176	113.331	551.22	209.144	-2.28209	-0.883954	1.39813
Other metabolism	TTHERM_00195900	Hrf1 family protein	K12373	7.7521	36.0827	15.4003	-2.21865	-0.990299	1.22835
Other metabolism	TTHERM_00196590	amine-terminal domain cyclin	K12951	0.461908	6.43387	1.22311	-3.80001	-1.40488	2.39513
Other metabolism	TTHERM_00218390	HECT domain ubiquitin transferase	K05991	17.8202	3.62623	5.42744	2.29697	1.71517	-0.581801
Other metabolism	TTHERM_00222300	ribonuclease T2 family protein	K00286	31.9367	12.5334	62.5498	1.34944	-0.96979	-2.31923
Other metabolism	TTHERM_00230960	glycoside hydrolase family 38 amine-terminal domain protein	K00322	185.519	18.4713	30.4281	3.32821	2.60809	-0.720119
Other metabolism	TTHERM_00241610	PhoD-like phosphatase	K00232	157.973	8.90092	22.8966	4.14958	2.78647	-1.36311
Other metabolism	TTHERM_00241710	hypothetical protein	K06890	12.1266	1.16396	2.69652	3.38106	2.169	-1.21206
Other metabolism	TTHERM_00242070	WD domain, G-beta repeat protein	K06911	17.0692	5.90253	25.6558	1.53199	-0.58789	-2.11988
Other metabolism	TTHERM_00242130	protein kinase	K08770	79.5139	19.158	38.6452	2.05326	1.04092	-1.01234
Other metabolism	TTHERM_00249700	E1-E2 ATPase family protein	K08582	19.0202	9.47765	4.06066	1.00493	2.22775	1.22282
Other metabolism	TTHERM_00254560	PH domain protein	K12041	8.34399	1.55308	2.53756	2.42561	1.7173	-0.70831
Other metabolism	TTHERM_00264940	Gtr1/RagA G motif protein	K10418	73.2449	20.3551	6.75209	1.84734	3.43932	1.59198
Other metabolism	TTHERM_00264990	kinase domain protein	K13412	25.7171	1.28687	4.84075	4.32079	2.40943	-1.91136
Other metabolism	TTHERM_00268190	Na,H/K antiporter P-type ATPase alpha subunit family protein	K00700	2.54833	8.33806	16.4789	-1.71016	-2.693	-0.982836
Other metabolism	TTHERM_00276040	carrier protein	K09645	8.43196	4.01985	16.7464	1.06873	-0.989911	-2.05864
Other metabolism	TTHERM_00277160	transmembrane amino acid transporter protein	K09391	8.69073	1.9202	3.88142	2.17822	1.16289	-1.01533
Other metabolism	TTHERM_00283290	Serine/Threonine kinase domain protein	K03364	1.8553	8.47755	3.61617	-2.19199	-0.96281	1.22918
Other metabolism	TTHERM_00283480	glycosyl hydrolase family cellulase	K01365	14.7042	1.15865	2.15333	3.66571	2.77159	-0.894125
Other metabolism	TTHERM_00285570	MFS transporter	K01897	26.0005	5.87506	26.4721	2.14586	-0.0259333	-2.1718
Other metabolism	TTHERM_00286770	cyclin-dependent kinase-like Serine/Threonine kinase family protein	K00799	53.1074	11.8014	21.1768	2.16995	1.32643	-0.843527
Other metabolism	TTHERM_00289190	kinesin motor catalytic domain protein	K04797	1.58814	6.66581	4.8127	-2.06944	-1.59951	0.469934
Other metabolism	TTHERM_00290660	elongation factor Tu GTP-binding domain protein	K08770	36.8901	6.90701	18.0051	2.4171	1.03483	-1.38227
Other metabolism	TTHERM_00290980	HECT domain ubiquitin transferase	K05863	24.79	3.21154	6.91702	2.94842	1.84154	-1.10689
Other metabolism	TTHERM_00294810	SMC family, carboxy-terminal domain protein	K01510	3.07659	13.6652	8.09961	-2.1511	-1.39652	0.754582
Other metabolism	TTHERM_00295240	transmembrane amino acid transporter protein	K08654	40.1867	7.00728	5.24793	2.51979	2.9369	0.417106
Other metabolism	TTHERM_00295800	tubulin-tyrosine ligase family protein	K01366	18.5726	3.94063	5.17318	2.23668	1.84405	-0.392625
Other metabolism	TTHERM_00297150	flavin containing family amine oxidase	K11972	1.10534	3.80257	4.65463	-1.78248	-2.07418	-0.291692
Other metabolism	TTHERM_00299570	pyridine nucleotide-disulfide oxidoreductase	K14416	262.214	40.4903	87.6622	2.6951	1.58072	-1.11438
Other metabolism	TTHERM_00301860	ABC transporter family protein	K01196	2.58367	14.6117	7.82973	-2.49963	-1.59954	0.90009
Other metabolism	TTHERM_00313050	kinase domain protein	K14209	45.3016	1.56883	9.22818	4.8518	2.29544	-2.55636
Other metabolism	TTHERM_00314860	NAD(P) transhydrogenase subunit beta	K00011	18.358	5.55796	23.5003	1.72378	-0.35627	-2.08005
Other metabolism	TTHERM_00317060	patatin family phospholipase	K10576	6.58286	18.3427	45.7191	-1.47842	-2.79601	-1.31759
Other metabolism	TTHERM_00317400	SAC3/GANP family protein	K07407	33.9559	7.5199	15.9457	2.17488	1.09049	-1.08438
Other metabolism	TTHERM_00325650	ribosomal protein L7Ae containing protein	K07556	20.2662	92.4339	35.2691	-2.18935	-0.799329	1.39002
Other metabolism	TTHERM_00326770	transmembrane amino acid transporter protein	K08654	0.061808	3.77635	24.3789	-5.93306	-8.62362	-2.69057
Other metabolism	TTHERM_00332200	FAD linked oxidase family protein	K10798	174.362	32.7437	49.6975	2.4128	1.81084	-0.601956
Other metabolism	TTHERM_00334400	serine/threonine-protein phosphatase 2A 65 kDa regulatory subunit A beta	K00850	2.00136	11.1543	3.67313	-2.47855	-0.876029	1.60252
Other metabolism	TTHERM_00338300	Ydr279p family (RNase H2 complex component) protein	K06580	10.7461	62.9161	29.0679	-2.54962	-1.43561	1.114
Other metabolism	TTHERM_00346510	polyubiquitin	K03165	257.842	12.5631	101.701	4.35922	1.34215	-3.01707
Other metabolism	TTHERM_00346530	polyubiquitin	K03178	5.38374	0.266111	1.08513	4.33851	2.31074	-2.02777
Other metabolism	TTHERM_00346570	polyubiquitin	K03231	30.2174	3.31573	23.0092	3.18798	0.393169	-2.79481
Other metabolism	TTHERM_00346900	serine carboxypeptidase family protein	K08059	171.704	54.6804	31.4605	1.65083	2.44831	0.797482
Other metabolism	TTHERM_00348720	kinase domain protein	K13830	71.0039	10.0148	28.9635	2.82576	1.29366	-1.5321
Other metabolism	TTHERM_00353350	translation elongation factor EF-1alpha	K00799	28.7948	2.3266	2.98832	3.62951	3.2684	-0.361111
Other metabolism	TTHERM_00355050	eukaryotic translation initiation factor 1A	K00799	389.196	76.8715	142.443	2.33998	1.45011	-0.889864
Other metabolism	TTHERM_00355260	AAA domain protein	K05658	56.9893	157.085	243.556	-1.46278	-2.09549	-0.632708
Other metabolism	TTHERM_00355540	inhibitor of apoptosis-promoting Bax1 protein	K01539	68.9171	15.7151	44.2121	2.13271	0.640421	-1.49229
Other metabolism	TTHERM_00355870	Sec1 family protein	K09645	47.1593	11.171	19.3497	2.07778	1.28523	-0.792553
Other metabolism	TTHERM_00361740	kinase domain protein	K01108	15.6336	3.54766	4.86318	2.13971	1.68468	-0.455032
Other metabolism	TTHERM_00365340	transitional endoplasmic reticulum ATPase, putative	K08568	563.143	124.62	190.03	2.17597	1.56727	-0.608692
Other metabolism	TTHERM_00370880	SET domain protein	K11204	10.6783	2.12846	6.28743	2.3268	0.76414	-1.56266
Other metabolism	TTHERM_00371200	acyl-CoA thioester hydrolase	K10589	19.2006	78.6711	23.0514	-2.03468	-0.263703	1.77098
Other metabolism	TTHERM_00371210	amine-terminal glutamine amidohydrolase	K12605	49.4794	197.918	84.2668	-2	-0.768136	1.23187
Other metabolism	TTHERM_00372460	phospholipid-translocating P-type ATPase, flippase family protein	K00643	58.8898	12.6396	18.1096	2.22007	1.70126	-0.518804
Other metabolism	TTHERM_00373820	gamma-interferon-inducible lysosomal thiol reductase	K01858	281.988	33.4563	26.7266	3.07528	3.39929	0.324002
Other metabolism	TTHERM_00388430	transporter/monovalent cation:proton antiporter-1 (CPA1) family protein	K07376	2.00975	7.20897	9.30917	-1.84278	-2.21164	-0.368859
Other metabolism	TTHERM_00394690	Serine/Threonine kinase domain protein	K08272	32.0448	6.01823	8.79461	2.41268	1.8654	-0.54728
Other metabolism	TTHERM_00395710	histone deacetylase family protein	K06890	12.1627	1.85223	3.43841	2.71513	1.82265	-0.892478
Other metabolism	TTHERM_00405570	transmembrane amino acid transporter protein	K08654	3.41437	31.702	10.8611	-3.21488	-1.66948	1.5454
Other metabolism	TTHERM_00415720	rab-GTPase-TBC domain protein	K12350	30.5046	3.16373	11.1132	3.26933	1.45675	-1.81258
Other metabolism	TTHERM_00417990	H-type lectin domain protein	K02564	7.70667	4.47173	21.5913	0.785275	-1.48627	-2.27155
Other metabolism	TTHERM_00419740	small guanosine triphosphatase family Ras family protein	K01796	236.382	560.519	98.4493	-1.24564	1.26367	2.50931
Other metabolism	TTHERM_00420970	tetratricopeptide repeat protein	K11418	129.106	25.8861	10.9945	2.31831	3.5537	1.2354
Other metabolism	TTHERM_00421140	tetratricopeptide repeat protein	K03874	148.089	27.1919	16.0027	2.44522	3.21008	0.764862
Other metabolism	TTHERM_00421150	peptidyl-prolyl cis-trans isomerase	K04382	556.429	1670.82	2828.57	-1.58629	-2.3458	-0.759517
Other metabolism	TTHERM_00423380	multidrug resistance protein-like transporter family ABC domain protein	K01231	11.125	1.33117	0.774646	3.06304	3.84412	0.781086
Other metabolism	TTHERM_00424520	transmembrane protein, putative	K02883	6.94623	1.38838	1.14991	2.32283	2.59471	0.271882
Other metabolism	TTHERM_00426310	chaperone DnaJ	K03841	680.255	59.8309	93.0951	3.50711	2.8693	-0.637814
Other metabolism	TTHERM_00429660	zinc knuckle protein	K13289	7.15946	1.40447	3.0861	2.34982	1.21407	-1.13576
Other metabolism	TTHERM_00433880	alpha/beta fold hydrolase	K08582	35.2662	4.75417	41.9058	2.89102	-0.248864	-3.13988
Other metabolism	TTHERM_00437538	cytochrome P450 family monooxygenase	K01647	11.0112	1.9475	2.31126	2.49928	2.25222	-0.247056
Other metabolism	TTHERM_00438890	dual specificity phosphatase domain protein	K08802	255.138	61.4245	182.899	2.05439	0.480231	-1.57416
Other metabolism	TTHERM_00441870	AAA family ATPase	K00799	3.05394	12.2571	7.67724	-2.00487	-1.32992	0.674958
Other metabolism	TTHERM_00441990	transmembrane amino acid transporter protein	K09459	46.7405	11.0556	9.50078	2.0799	2.29856	0.218659
Other metabolism	TTHERM_00442560	dual-specificity kinase domain protein	K03364	8.06549	1.86559	6.52087	2.11213	0.306698	-1.80543
Other metabolism	TTHERM_00442830	kinase domain protein	K08568	2.05066	1.0336	9.88499	0.98841	-2.26915	-3.25756
Other metabolism	TTHERM_00448660	kinase domain protein	K13412	249.025	1.80828	33.7699	7.10553	2.88248	-4.22305
Other metabolism	TTHERM_00450930	ubiquitin-activating enzyme E1, putative	K00799	13.9127	3.36911	5.91108	2.04596	1.23491	-0.811054
Other metabolism	TTHERM_00452020	transmembrane protein, putative	K11547	25.4258	117.124	49.1907	-2.20367	-0.952092	1.25158
Other metabolism	TTHERM_00455120	hypothetical protein	K04371	4762.23	201.429	74.2773	4.56329	6.00257	1.43928
Other metabolism	TTHERM_00455370	Serine/Threonine kinase domain protein	K03574	2.0359	10.9349	7.06112	-2.4252	-1.79423	0.630971
Other metabolism	TTHERM_00463500	ABC transporter transmembrane region protein	K01204	79.2923	13.846	24.5908	2.51771	1.68906	-0.828649
Other metabolism	TTHERM_00463840	pectinacetylesterase family protein	K12308	9.0781	15.6552	3.52936	-0.78618	1.36298	2.14916
Other metabolism	TTHERM_00473090	PH domain protein	K12041	10.3954	1.63445	2.85805	2.66907	1.86284	-0.806226
Other metabolism	TTHERM_00474570	carrier protein	K09568	13.591	2.71357	6.23954	2.32439	1.12314	-1.20125
Other metabolism	TTHERM_00475350	hypothetical protein	K06890	1.46936	6.56209	2.32936	-2.15897	-0.664746	1.49422
Other metabolism	TTHERM_00486630	papain family cysteine protease	K00432	122.851	39.5086	29.3329	1.63667	2.06632	0.429647
Other metabolism	TTHERM_00492850	isoleucyl-tRNA synthetase protein	K00799	210.416	80.3527	48.7469	1.38883	2.10986	0.721036
Other metabolism	TTHERM_00494070	ZZ-type zinc finger protein	K10744	309.816	55.3094	135.446	2.48582	1.19369	-1.29212
Other metabolism	TTHERM_00494140	60S ribosomal protein L18	K00799	3.44562	13.9701	1.331	-2.01951	1.37225	3.39176
Other metabolism	TTHERM_00497290	Ibr domain protein	K07198	12.7622	2.18309	3.67066	2.54743	1.79777	-0.749668
Other metabolism	TTHERM_00497920	DNA topoisomerase I	K00799	19.5991	3.24288	13.5704	2.59544	0.530324	-2.06512
Other metabolism	TTHERM_00500920	ammonium transporter Rh type B protein	K01369	3.03311	15.7032	14.351	-2.37219	-2.24228	0.129907
Other metabolism	TTHERM_00502690	papain family cysteine protease	K00326	10.3944	2.23037	4.92189	2.22045	1.07852	-1.14193
Other metabolism	TTHERM_00503780	aromatic ring-opening dioxygenase catalytic subunit LigB	K10400	5.3345	1.14792	13.7646	2.21633	-1.36754	-3.58387
Other metabolism	TTHERM_00503800	aromatic ring-opening dioxygenase catalytic subunit LigB	K10405	118.291	12.982	32.1473	3.18776	1.87957	-1.30818
Other metabolism	TTHERM_00503839	2-hydroxyphytanoyl-CoA lyase	K07407	11.9175	1.69156	9.72633	2.81666	0.293114	-2.52354
Other metabolism	TTHERM_00516350	cytochrome P450 family monooxygenase	K01689	9.52502	1.4904	1.54595	2.67602	2.62323	-0.0527941
Other metabolism	TTHERM_00526580	DJ-1/PfpI family protein	K00799	9.50637	1.64247	27.3184	2.53303	-1.52291	-4.05593
Other metabolism	TTHERM_00526590	DJ-1/PfpI family protein	K00799	694.652	166.274	274.096	2.06273	1.34161	-0.721119
Other metabolism	TTHERM_00529770	fop amine-terminal dimerization domain protein	K10436	78.0915	512.814	214.534	-2.7152	-1.45797	1.25723
Other metabolism	TTHERM_00529870	calcium-binding-like protein	K01897	736.564	97.824	666.056	2.91255	0.145167	-2.76738
Other metabolism	TTHERM_00532770	kinase domain protein, putative	K14157	56.8589	8.74314	18.8197	2.70116	1.59514	-1.10602
Other metabolism	TTHERM_00535580	surfactant protein B containing protein	K00232	54.7663	9.04878	19.4332	2.59749	1.49476	-1.10273
Other metabolism	TTHERM_00548090	hypothetical protein	K14209	1.18099	1.40281	6.06716	-0.248323	-2.36102	-2.1127
Other metabolism	TTHERM_00554270	MCM2/3/5 family protein	K00799	6.39122	26.6852	17.3536	-2.06188	-1.44107	0.620805
Other metabolism	TTHERM_00558370	thioredoxin-like protein	K10592	142.237	580.867	448.604	-2.02991	-1.65715	0.372765
Other metabolism	TTHERM_00558520	small guanosine triphosphatase family (GTPase)-like Ras family protein	K01810	11.0671	48.0352	56.9232	-2.11781	-2.36274	-0.244925
Other metabolism	TTHERM_00561190	acyl-CoA synthetase (AMP-forming)/AMP-acid ligase II	K00128	9.4765	3.23342	14.9035	1.55129	-0.653225	-2.20452
Other metabolism	TTHERM_00561590	ABC transporter C family protein	K01302	2.51043	3.51195	14.777	-0.484338	-2.55735	-2.07301
Other metabolism	TTHERM_00563920	GDSL-like lipase/acylhydrolase	K00232	18.5091	2.43602	2.66053	2.92564	2.79845	-0.127188
Other metabolism	TTHERM_00563980	transmembrane protein	K11796	13.5134	57.0782	32.0649	-2.07855	-1.2466	0.831945
Other metabolism	TTHERM_00575420	solute carrier family protein	K09553	40.9817	9.57823	18.0933	2.09715	1.17952	-0.917625
Other metabolism	TTHERM_00577070	cyclic nucleotide-binding domain protein	K11982	10.1935	1.5524	2.50221	2.71508	2.02637	-0.688703
Other metabolism	TTHERM_00585000	kinase domain protein	K03372	36.4637	6.92122	33.6593	2.39736	0.115456	-2.28191
Other metabolism	TTHERM_00586630	chromosome condensation regulator RCC1 repeat protein	K06207	53.7364	2.72156	27.02	4.30339	0.991872	-3.31152
Other metabolism	TTHERM_00588921	sorting nexin 1	K10712	89.3959	19.3149	31.4526	2.21049	1.50703	-0.703465
Other metabolism	TTHERM_00590370	sodium calcium exchanger protein	K08654	161.205	39.9941	103.805	2.01104	0.635021	-1.37602
Other metabolism	TTHERM_00590400	type I phosphodiesterase/nucleotide pyrophosphatase	K01176	9.36501	1.78936	3.8283	2.38784	1.29058	-1.09726
Other metabolism	TTHERM_00594220	ribosome biogenesis regulatory protein (RRS1)	K08857	12.4847	65.5066	19.5183	-2.39148	-0.644666	1.74681
Other metabolism	TTHERM_00596540	plasma glutamate carboxypeptidase	K00428	93.3419	18.0826	21.6245	2.36792	2.10986	-0.258065
Other metabolism	TTHERM_00617770	serine carboxypeptidase family protein	K04382	14.7068	71.2797	23.9708	-2.27701	-0.704795	1.57221
Other metabolism	TTHERM_00621570	Tim10/DDP family zinc finger protein	K10592	559.839	2253.25	1585.04	-2.00892	-1.50144	0.507488
Other metabolism	TTHERM_00622880	peptidase family C54 protein	K01922	100.249	19.1382	46.3873	2.38906	1.11179	-1.27727
Other metabolism	TTHERM_00622890	peptidase family C54 protein	K01953	2.63472	14.1737	5.37825	-2.42749	-1.02949	1.39801
Other metabolism	TTHERM_00630430	3'-5' exonuclease	K07874	190.614	8.1122	5.77503	4.55442	5.04468	0.490265
Other metabolism	TTHERM_00630440	3'-5' exonuclease	K07883	21.2355	2.24257	1.49999	3.24325	3.82345	0.5802
Other metabolism	TTHERM_00633350	ciliary basal body-associated B9 protein	K10524	1.17776	11.2778	1.94811	-3.25937	-0.72603	2.53334
Other metabolism	TTHERM_00633570	iron-sulfur cluster assembly accessory protein	K13303	88.3713	18.4854	84.1636	2.25719	0.0703815	-2.18681
Other metabolism	TTHERM_00637360	Gar1/NAF1 RNA-binding region protein	K08790	3.72334	20.184	9.14508	-2.43854	-1.2964	1.14214
Other metabolism	TTHERM_00643550	Na,H/K antiporter P-type ATPase alpha subunit family protein	K00688	26.2513	4.57011	1.53057	2.52209	4.10025	1.57816
Other metabolism	TTHERM_00656060	NUDIX hydrolase	K00873	251.736	218.999	925.101	0.200987	-1.8777	-2.07869
Other metabolism	TTHERM_00656070	NUDIX hydrolase	K00999	213.922	238.529	906.353	-0.15708	-2.08299	-1.92591
Other metabolism	TTHERM_00658970	ubiquitin-conjugating enzyme	K05658	66.6937	6.16116	15.2718	3.43628	2.12668	-1.3096
Other metabolism	TTHERM_00663830	XRN 5'-3' exonuclease amine-terminal protein	K07428	363.142	21.0431	70.6146	4.10911	2.3625	-1.74662
Other metabolism	TTHERM_00663840	class I histone deacetylase family protein	K01366	66.5534	18.7111	14.292	1.83062	2.2193	0.388687
Other metabolism	TTHERM_00663980	tricarboxylate carrier family protein	K14674	8.8808	12.6875	38.5048	-0.514646	-2.11628	-1.60163
Other metabolism	TTHERM_00666610	elongation factor Tu protein	K08770	72.9649	13.3275	18.9876	2.4528	1.94215	-0.510651
Other metabolism	TTHERM_00670560	EF-hand protein	K10420	27.7043	167.78	63.0917	-2.59839	-1.18734	1.41105
Other metabolism	TTHERM_00678600	transmembrane amino acid transporter protein	K08770	11.5939	52.2046	17.2373	-2.17081	-0.572168	1.59864
Other metabolism	TTHERM_00681730	HECT domain ubiquitin transferase	K06067	105.286	12.0248	34.8358	3.13023	1.59567	-1.53456
Other metabolism	TTHERM_00684530	ubiquitin carboxy-terminal hydrolase	K06911	34.7282	4.9347	9.29672	2.81507	1.90131	-0.913759
Other metabolism	TTHERM_00685900	multidrug resistance protein-like transporter family ABC domain protein	K01275	11.1976	1.5984	2.29768	2.80849	2.28494	-0.523549
Other metabolism	TTHERM_00686040	dual specificity phosphatase domain protein	K12350	10.3484	2.1838	3.00321	2.2445	1.78483	-0.459665
Other metabolism	TTHERM_00686110	serine/threonine protein phosphatase 2A	K01114	5.11733	21.608	9.93828	-2.0781	-0.957605	1.1205
Other metabolism	TTHERM_00686120	ser/thr phosphatase family protein	K01114	24.2221	2.78279	6.93888	3.12172	1.80355	-1.31817
Other metabolism	TTHERM_00688300	DnaK protein	K03687	420.431	34.276	16.7471	3.6166	4.64989	1.03329
Other metabolism	TTHERM_00691520	lysine-tRNA ligase	K01166	78.5868	98.6423	24.6243	-0.327919	1.6742	2.00212
Other metabolism	TTHERM_00693210	inhibitor of apoptosis-promoting Bax1 protein	K01539	285.188	70.2574	240.781	2.02119	0.244192	-1.777
Other metabolism	TTHERM_00695770	hypothetical protein	K10755	894.722	2884.82	6643.13	-1.68897	-2.89235	-1.20338
Other metabolism	TTHERM_00700900	Na,H/K antiporter P-type ATPase alpha subunit family protein	K00763	465.727	71.5333	253.922	2.7028	0.875099	-1.8277
Other metabolism	TTHERM_00716260	small GTP-binding domain protein	K01027	1.35335	6.04715	4.3188	-2.15972	-1.6741	0.485625
Other metabolism	TTHERM_00721340	kinase domain protein	K14209	72.906	8.4279	9.75194	3.11279	2.90228	-0.210516
Other metabolism	TTHERM_00721610	transcription factor e2f/dimerization partner	K03676	0.449393	6.42709	1.59706	-3.83812	-1.82937	2.00875
Other metabolism	TTHERM_00722960	protein kinase	K03627	10.6953	1.74309	4.19843	2.61726	1.34906	-1.2682
Other metabolism	TTHERM_00722970	hypothetical protein	K14209	58.3079	1.95823	4.03146	4.89607	3.85432	-1.04175
Other metabolism	TTHERM_00726180	Mpv17/PMP22 family protein	K08337	97.4944	15.8529	17.8381	2.62057	2.45036	-0.170215
Other metabolism	TTHERM_00726360	zinc finger, C3HC4 type (RING finger) protein	K07305	336.13	15.2249	61.9	4.46451	2.44101	-2.02351
Other metabolism	TTHERM_00726460	poly(ADP-ribose) polymerase family WGR domain protein	K06669	3.27104	2.57915	47.0323	0.342854	-3.84583	-4.18868
Other metabolism	TTHERM_00729010	kinase domain protein	K13754	33.4226	5.10029	20.3743	2.71217	0.714073	-1.9981
Other metabolism	TTHERM_00732700	peptidase family M54 protein	K01623	26.7478	6.10508	19.1888	2.13134	0.479156	-1.65218
Other metabolism	TTHERM_00734080	equilibrative nucleoside transporter family protein	K09489	1.40895	14.5502	48.6685	-3.36835	-5.1103	-1.74195
Other metabolism	TTHERM_00752270	hypothetical protein	K13526	8.46459	45.5486	12.6867	-2.42789	-0.583805	1.84409
Other metabolism	TTHERM_00756450	RNA-binding protein 42 (RBM42)-like RNA recognition motif protein	K08850	13.6705	39.5631	6.8611	-1.53309	0.994554	2.52764
Other metabolism	TTHERM_00760770	inhibitor of apoptosis-promoting Bax1 protein	K01539	1359.35	329.03	861.493	2.04663	0.658006	-1.38862
Other metabolism	TTHERM_00780750	replication factor C, activator 1	K06664	15.6951	64.2792	21.226	-2.03404	-0.435518	1.59852
Other metabolism	TTHERM_00782060	dynein light chain tctex-type 1 protein	K05656	246.616	1033.58	466.24	-2.06731	-0.918806	1.14851
Other metabolism	TTHERM_00802330	polyubiquitin	K03152	240.757	11.0827	60.288	4.4412	1.99763	-2.44356
Other metabolism	TTHERM_00807980	transporter, monovalent cation:proton antiporter-2 (CPA2) family protein	K07375	2.83116	16.3415	18.8844	-2.52908	-2.73773	-0.208655
Other metabolism	TTHERM_00823550	kinase domain protein	K01634	113.357	24.8927	16.6805	2.18708	2.76464	0.57756
Other metabolism	TTHERM_00825500	transmembrane amino acid transporter protein	K08770	21.465	7.20583	1.13739	1.57475	4.23819	2.66344
Other metabolism	TTHERM_00825600	calpain family cysteine protease	K02541	16.8508	1.51681	5.97503	3.4737	1.4958	-1.97791
Other metabolism	TTHERM_00825640	ubiquitin carboxy-terminal hydrolase	K06974	40.2764	5.47922	9.01224	2.87789	2.15998	-0.717915
Other metabolism	TTHERM_00827000	oxidoreductase htatip protein, putative	K10586	152.937	33.9263	86.8261	2.17246	0.816737	-1.35572
Other metabolism	TTHERM_00833870	Pex2/Pex12 amino terminal region protein	K01408	21.6427	103.292	33.3082	-2.25478	-0.621997	1.63278
Other metabolism	TTHERM_00835350	ubiquitin-like Rad60 SUMO-like protein	K01158	358.221	82.0913	83.2761	2.12555	2.10488	-0.0206732
Other metabolism	TTHERM_00842480	amine-terminal domain cyclin	K13248	0.14903	5.14088	1.01955	-5.10834	-2.77426	2.33408
Other metabolism	TTHERM_00842510	transmembrane protein	K11849	11.5784	51.45	19.3099	-2.15174	-0.737905	1.41383
Other metabolism	TTHERM_00842700	HECT domain ubiquitin transferase	K06047	19.8477	1.62509	6.90841	3.61038	1.52255	-2.08783
Other metabolism	TTHERM_00848150	kinase domain protein	K13412	66.7677	13.0382	12.1529	2.35641	2.45785	0.101444
Other metabolism	TTHERM_00850580	EF hand protein	K06699	106.52	665.726	245.393	-2.6438	-1.20397	1.43983
Other metabolism	TTHERM_00856430	E1-E2 ATPase family protein	K00666	23.1442	3.551	10.0713	2.70435	1.2004	-1.50395
Other metabolism	TTHERM_00857950	LITAF-like zinc ribbon domain protein	K11801	61.2226	1.84395	1.62463	5.05319	5.23588	0.182688
Other metabolism	TTHERM_00865060	methyltransferase	K14410	25.0186	68.1352	16.2289	-1.4454	0.624436	2.06984
Other metabolism	TTHERM_00877070	TRAF-type zinc finger protein	K04523	8.80135	1.55863	5.56304	2.49745	0.661851	-1.83559
Other metabolism	TTHERM_00881450	papain family cysteine protease	K00432	16.4844	0.988706	2.99617	4.05942	2.45991	-1.59951
Other metabolism	TTHERM_00885870	calpain family cysteine protease	K02540	53.6044	13.2848	25.5751	2.01257	1.06761	-0.944963
Other metabolism	TTHERM_00890130	kinesin motor domain protein	K01557	54.2876	7.59213	11.3004	2.83805	2.26425	-0.573797
Other metabolism	TTHERM_00890140	kinesin motor domain protein	K01574	237.747	39.946	37.115	2.5733	2.67935	0.106049
Other metabolism	TTHERM_00927200	serine carboxypeptidase family protein	K08202	26.2061	5.43265	1.67543	2.27017	3.9673	1.69712
Other metabolism	TTHERM_00929510	hypothetical protein	K12236	19.0059	81.6988	27.0993	-2.10387	-0.511808	1.59206
Other metabolism	TTHERM_00933250	helicase carboxy-terminal domain protein	K10400	5.67063	1.1919	2.65447	2.25025	1.09509	-1.15516
Other metabolism	TTHERM_00940290	amine-terminal domain cyclin	K12951	31.1547	2.29652	2.09894	3.76193	3.89172	0.129788
Other metabolism	TTHERM_00941410	WD domain, G-beta repeat protein	K08889	125.26	30.9926	41.8317	2.01493	1.58226	-0.432673
Other metabolism	TTHERM_00941490	transmembrane amino acid transporter protein	K08764	50.7192	10.8257	12.6406	2.22807	2.00447	-0.223605
Other metabolism	TTHERM_00945230	hypothetical protein	K09848	21.6157	2.34455	2.22947	3.2047	3.27731	0.0726103
Other metabolism	TTHERM_00974160	thioredoxin-like protein	K10592	106.751	492.711	233.154	-2.20649	-1.12703	1.07946
Other metabolism	TTHERM_00975330	ATP12 chaperone protein	K01771	14.0745	71.6482	38.9047	-2.34785	-1.46686	0.880986
Other metabolism	TTHERM_00977590	WD domain, G-beta repeat protein	K08857	7.15059	22.5546	5.4444	-1.65729	0.393289	2.05058
Other metabolism	TTHERM_00994080	septin protein	K10586	39.2846	5.39787	21.0833	2.8635	0.897863	-1.96564
Other metabolism	TTHERM_01001420	papain family cysteine protease	K00507	392.031	71.1551	84.2261	2.46193	2.21863	-0.2433
Other metabolism	TTHERM_01005120	anaphase-promoting complex protein	K00816	13.7299	2.72062	4.52748	2.33531	1.60054	-0.734773
Other metabolism	TTHERM_01006510	hypothetical protein	K03119	7.73629	1.71335	0.162447	2.17482	5.5736	3.39878
Other metabolism	TTHERM_01014660	26S proteasome subunit P45 family protein	K12350	10.4445	2.49197	4.17028	2.06738	1.32453	-0.742858
Other metabolism	TTHERM_01016100	DNA-directed RNA polymerase subunit	K00799	19.0511	55.4714	13.2487	-1.54187	0.524023	2.06589
Other metabolism	TTHERM_01018340	carnitine-acylcarnitine carrier protein	K09562	2.91899	19.5174	11.5902	-2.74122	-1.98936	0.751855
Other metabolism	TTHERM_01026360	striatin-like protein	K10592	2.46756	10.8376	4.96331	-2.13489	-1.00822	1.12667
Other metabolism	TTHERM_01027520	ubiquitin-conjugating enzyme	K05863	58.3142	6.90479	19.7867	3.07818	1.55932	-1.51886
Other metabolism	TTHERM_01027560	kinase domain protein	K10950	4.66702	23.4919	5.1344	-2.33159	-0.137694	2.1939
Other metabolism	TTHERM_01029930	class I glutamine amidotransferase	K13348	7.47439	2.58191	10.3851	1.53352	-0.474487	-2.008
Other metabolism	TTHERM_01039830	NOT2/NOT3/NOT5 family protein	K07427	16.5787	76.1955	21.0913	-2.20037	-0.347317	1.85306
Other metabolism	TTHERM_01068060	LITAF-like zinc ribbon domain protein	K11849	150.13	14.6847	4.7626	3.35383	4.97832	1.62449
Other metabolism	TTHERM_01071490	Serine/Threonine kinase domain protein	K08515	58.9931	16.9718	13.3639	1.79741	2.14221	0.344798
Other metabolism	TTHERM_01085520	serine carboxypeptidase S28 family protein	K00327	198.438	29.9735	34.0746	2.72693	2.54192	-0.185009
Other metabolism	TTHERM_01092350	EB1 protein	K05658	24.4508	116.181	50.9126	-2.24842	-1.05814	1.19028
Other metabolism	TTHERM_01104960	tubulin	K01638	37.0866	4.35104	24.9659	3.09147	0.570939	-2.52053
Other metabolism	TTHERM_01151440	ABC transporter B family protein	K01285	24.5506	4.45111	8.44593	2.46352	1.53943	-0.924091
Other metabolism	TTHERM_01151550	ribosomal protein L10 family protein	K08794	28.733	126.679	27.1202	-2.1404	0.0833408	2.22374
Other metabolism	TTHERM_01165230	insulysin, insulin-degrading enzyme	K00637	10.9822	2.67136	6.56846	2.03952	0.74154	-1.29798
Other metabolism	TTHERM_01171640	acetyl-coenzyme A transporter 1	K00850	3.66937	19.7782	7.12071	-2.43031	-0.956489	1.47382
Other metabolism	TTHERM_01193550	histidine phosphatase family (branch 2) protein	K08770	1.59213	21.0054	21.6214	-3.72173	-3.76343	-0.0416997
Other metabolism	TTHERM_01289150	elongation factor Tu GTP-binding domain protein	K01366	2.0967	8.87743	7.44743	-2.08202	-1.82862	0.253399
Other metabolism	TTHERM_01309090	DNA/pantothenate metabolism flavoprotein	K00799	8546.12	856.093	3043.33	3.31943	1.48962	-1.82981
Other metabolism	TTHERM_01345750	hypothetical protein	K12261	10.3497	44.6908	20.4711	-2.11039	-0.984	1.12639
Other metabolism	TTHERM_01347900	cyclin-dependent kinase-like Serine/Threonine kinase family protein	K03456	2.58265	13.3982	5.53792	-2.37512	-1.10049	1.27462
Other metabolism	TTHERM_02139630	ADP/ATP carrier protein	K01363	6.48143	16.5	122.223	-1.34808	-4.23706	-2.88898
