# Supplementary material for: Comparative Transcriptomics Reveals Distinct Gene Expressions of a Model Ciliated Protozoan Feeding on Bacteria-Free Medium, Digestible, and Digestion-Resistant Bacteria
Source: Microorganisms. 2020 Apr 13;8(4):559. doi: 10.3390/microorganisms8040559 (PMC7232342; doi:10.3390/microorganisms8040559)
Supplement: Supplementary file 1 [file microorganisms-08-00559-s001.zip › Table S6.xlsx]

## Sheet: 工作表1
Table. S6 Expression levels of lysosome related genes in the form of FPKM (Fragment per kilobase exon per million fragments) with the original fragment counts in different treatments. Relative expression levels of those genes between each two treatments are also listed.
Lysosome-related	Gene ID	Annotation	KO	Expression levels: FPKM (counts)			Relative expression levels: Log2(FC)			DEGs/SDTs
				Bacillus	Ecoli	SPP	Bacillus/SPP	Ecoli/SPP	Bacillus/Ecoli
Protease	TTHERM_00348660	papain family cysteine protease	K01363	45.2 (440.6)	67.4 (645.1)	38.8 (376.9)	0.219116	0.794717	-0.575601	SDT
Protease	TTHERM_00486630	papain family cysteine protease	K01365	122.9 (1180.8)	39.5 (360.8)	29.3 (272)	2.06632	0.429647	1.63667	DEG
Protease	TTHERM_00494530	papain family cysteine protease	K01365	235.8 (2406.6)	100.4 (1062)	99.3 (1038.3)	1.24709	0.0150081	1.23208	SDT
Protease	TTHERM_00502370	hypothetical protein	K01365	18.4 (187.5)	7.8 (77.5)	8 (81.1)	1.19985	-0.0446416	1.24449	SDT
Protease	TTHERM_00628610	papain family cysteine protease	K01365	601.2 (7101.5)	204.8 (1940)	188.5 (1913.6)	1.67331	0.119781	1.55353	SDT
Protease	TTHERM_00760310	papain family cysteine protease	K01365	1501.1 (15930.4)	371.9 (3450)	391.6 (3802.6)	1.93863	-0.0743662	2.013	DEG
Protease	TTHERM_00191270	papain family cysteine protease	K01366	550.9 (5132.4)	68.2 (581)	51.6 (452.8)	3.41649	0.403053	3.01343	DEG
Protease	TTHERM_00191280	papain family cysteine protease	K01366	228.8 (2213.4)	56.4 (477.8)	82.1 (729.2)	1.47794	-0.541444	2.01938	DEG
Protease	TTHERM_01001420	papain family cysteine protease	K01366	392 (4046.1)	71.2 (637.3)	84.2 (792.2)	2.21863	-0.2433	2.46193	DEG
Protease	TTHERM_00066890	peptidase C13 family protein	K01369	1226 (16628)	247.3 (2820)	162.5 (1954.6)	2.91563	0.606248	2.30938	DEG
Protease	TTHERM_00066900	peptidase C13 family protein	K01369	78.9 (992.5)	31.4 (377.9)	37.9 (467.3)	1.05912	-0.270568	1.32968	SDT
Protease	TTHERM_00016590	papain family cysteine protease	K01373	92.3 (985.1)	40.6 (405.2)	55.7 (569.6)	0.728976	-0.455203	1.18418	SDT
Protease	TTHERM_01248970	papain family cysteine protease	K01373	143.7 (1363.7)	40.6 (356.1)	54.8 (495.7)	1.39087	-0.430883	1.82175	SDT
Protease	TTHERM_00128320	eukaryotic aspartyl protease	K01379	226.4 (2899.2)	113.6 (1112.1)	117.8 (1276)	0.942149	-0.052038	0.994187	SDT
Protease	TTHERM_01027660	eukaryotic aspartyl protease	K01379	29.4 (268.1)	41.4 (403.3)	67 (638.8)	-1.18935	-0.694052	-0.495297	SDT
Protease	TTHERM_00564440	papain family cysteine protease	K08568	29.6 (507.4)	11.1 (196.7)	12.8 (224.7)	1.21317	-0.195686	1.40885	SDT
Protease	TTHERM_00102770	papain family cysteine protease	K08568	82.7 (1521)	12.2 (203)	1.5 (25.9)	5.77662	3.01758	2.75904	DEG
Protease	TTHERM_00102779	papain family cysteine protease	K08568	157.3 (2978.8)	41.7 (692.4)	35.3 (610.9)	2.15452	0.23937	1.91515	DEG
Protease	TTHERM_00249560	serine carboxypeptidase family protein	K13289	44.2 (510)	22.9 (249.3)	13 (144.6)	1.76273	0.813391	0.949337	SDT
Protease	TTHERM_00346900	serine carboxypeptidase family protein	K13289	171.7 (2241)	54.7 (594.8)	31.5 (363.7)	2.44831	0.797482	1.65083	DEG
Protease	TTHERM_00927200	serine carboxypeptidase family protein	K13289	26.2 (409.8)	5.4 (81.5)	1.7 (25.6)	3.9673	1.69712	2.27017	DEG
Protease	TTHERM_00530660	papain family cysteine protease	K16292	816.8 (7881)	90.6 (728)	57.8 (487.7)	3.82035	0.647272	3.17308	DEG
Protease	TTHERM_00079600	papain family cysteine protease		713.6 (6342.4)	81.9 (698)	56.6 (497)	3.65615	0.532293	3.12386	DEG
Protease	TTHERM_00079610	papain family cysteine protease		792.5 (7052.9)	209 (1870)	82.8 (746.3)	3.2579	1.33505	1.92285	DEG
Protease	TTHERM_00079650	papain family cysteine protease		15.8 (159.9)	63.1 (581.3)	96.4 (929.9)	-2.6099	-0.611394	-1.9985	DEG
Protease	TTHERM_00660340	papain family cysteine protease		9.3 (100)	174.7 (2094.9)	72.7 (843.2)	-2.96159	1.26367	-4.22525	DEG
Protease	TTHERM_00683010	papain family cysteine protease		982.3 (10040.9)	467.6 (3730)	203 (1758.9)	2.27489	1.20407	1.07081	DEG
Protease	TTHERM_00683060	papain family cysteine protease		11183.1 (126424)	582.9 (5560)	8.8 (90.2)	10.3172	6.05522	4.26193	DEG
Protease	TTHERM_00755950	papain family cysteine protease		578.3 (5173)	158.3 (1300)	90.5 (770.4)	2.67588	0.806898	1.86898	DEG
Protease	TTHERM_00853070	papain family cysteine protease		259.9 (2736.1)	50.7 (473.7)	20.9 (202.1)	3.63936	1.28304	2.35632	DEG
Protease	TTHERM_00502690	papain family cysteine protease	K01275	10.4 (175.8)	2.2 (41.3)	4.9 (88.7)	1.07852	-1.14193	2.22045	SDT
Glycosidase	TTHERM_00237500	cytoplasmic and cytosolic malate dehydrogenase family protein	K00025	33.5 (318.5)	8.9 (80.6)	40.4 (375)	-0.271319	-2.18914	1.91782	DEG
Glycosidase	TTHERM_01435670	1,4-alpha-glucan branching enzyme from glycoside hydrolase family GH13 protein, putative	K00700	120 (2793.5)	70.8 (1580.7)	27.3 (619.9)	2.13847	1.37761	0.760852	DEG
Glycosidase	TTHERM_00312180	alpha amylase domain protein	K01176	17.3 (345.5)	8.4 (155.9)	45.9 (874.1)	-1.40954	-2.44221	1.03267	DEG
Glycosidase	TTHERM_00411610	alpha amylase domain protein	K01176	158.8 (2475.8)	25.8 (363.1)	87.2 (1288.2)	0.864746	-1.75835	2.6231	DEG
Glycosidase	TTHERM_000128319	amylo-alpha-1,6-glucosidase (Glycoside hydrolase, superfamily)	K01196	262.2 (14521.1)	41.2 (2270)	33.1 (1841.9)	2.98705	0.31608	2.67097	DEG
Glycosidase	TTHERM_00136050	melibiase	K01204	417.7 (5063.6)	37.1 (400)	42.9 (480.8)	3.28256	-0.208781	3.49134	DEG
Glycosidase	TTHERM_00230960	glycoside hydrolase family 38	K01231	185.5 (6438.1)	18.5 (578)	30.4 (987.9)	2.60809	-0.720119	3.32821	DEG
Glycosidase	TTHERM_01181990	alpha-galactosidase	K07407	181.7 (1834.3)	14 (134.6)	31.1 (304.6)	2.54565	-1.15479	3.70044	DEG
Glycosidase	TTHERM_00630030	glycoside hydrolase family 38 amine-terminal domain protein	K12311	4.3 (125.7)	2 (60)	4.8 (145.7)	-0.161659	-1.27744	1.11578	SDT
Glycosidase	TTHERM_00129820	glycosyl hydrolase family 20 beta-N-acetylhexosaminidase family protein	K12373	90.2 (1449.8)	4.3 (64.5)	4.2 (65.2)	4.43142	0.0353532	4.39607	SDT
Glycosidase	TTHERM_00129830	glycosyl hydrolase family 20 beta-N-acetylhexosaminidase family protein	K12373	214.7 (3417.6)	15.1 (233.2)	14.3 (222.9)	3.90983	0.0825862	3.82724	DEG
Glycosidase	TTHERM_00191450	glycosyl hydrolase family 20 beta-N-acetylhexosaminidase family protein	K12373	12 (178.9)	10.1 (152.1)	14.9 (225.8)	-0.319484	-0.565092	0.245609	SDT
Glycosidase	TTHERM_00494870	glycosyl hydrolase family 20 beta-N-acetylhexosaminidase family protein	K12373	127.4 (2087.9)	29.8 (462.1)	39.3 (625.4)	1.6963	-0.399025	2.09532	DEG
Glycosidase	TTHERM_01068140	glycosyl hydrolase family 20 beta-N-acetylhexosaminidase family protein	K12373	63.7 (1185)	16.8 (273.1)	17.7 (304.1)	1.84421	-0.0816771	1.92588	SDT
Glycosidase	TTHERM_01433580	class I chitinase (Lysozyme-like)	K20547	177.6 (1886.3)	15.2 (158.3)	5.3 (54.9)	5.07528	1.52592	3.54936	DEG
Glycosidase	TTHERM_00535640	glycoside hydrolase family 31		119.7 (3639.6)	18.3 (546.4)	104.4 (3163)	0.196954	-2.50939	2.70634	DEG
Glycosidase	TTHERM_00522570	glycoside hydrolase family 5		161.1 (2091.1)	21.4 (285.2)	38.1 (508.7)	2.07847	-0.831001	2.90947	DEG
Glycosidase	TTHERM_000156719	glycoside hydrolase family 18		40.1 (402)	10.5 (95.3)	8.1 (76)	2.31429	0.377687	1.93661	DEG
Glycosidase	TTHERM_00566690	glycoside hydrolase family 18		76.5 (708.3)	13.4 (114.1)	20.8 (183.1)	1.87791	-0.631788	2.50969	DEG
Glycosidase	TTHERM_00024410	glycosyl hydrolase family 25		1539.9 (7437.2)	279.2 (1190)	635.3 (2827.9)	1.27736	-1.18589	2.46325	DEG
Glycosidase	TTHERM_00521950	glycosyl hydrolase family 3		31.6 (767)	6.2 (159.6)	12.4 (315.3)	1.34485	-1.00565	2.3505	DEG
Glycosidase	TTHERM_00321600	glycosyl hydrolase family 35		154.4 (3047.9)	11.1 (202.9)	18.1 (339.4)	3.09106	-0.700759	3.79182	DEG
Glycosidase	TTHERM_00951920	chitinase-like protein cluster protein (Glycoside hydrolase, superfamily)		145.6 (3314.9)	34.6 (760.2)	9.1 (200.9)	3.99478	1.92396	2.07082	DEG
Glycosidase	TTHERM_00794490	class I chitinase (Lysozyme-like)		180.1 (1861.1)	26 (253.8)	29.5 (293.4)	2.61145	-0.182683	2.79413	DEG
Ceramidase	TTHERM_00389900	linear amide C-N hydrolase, choloylglycine hydrolase family protein	K12348	891.9 (9314.8)	675.8 (7150)	1170.7 (12500)	-0.392332	-0.792753	0.40042	SDT
Ceramidase	TTHERM_01194730	N-acylethanolamine-hydrolyzing acid amidase	K12348	45 (393.3)	4.5 (39.4)	21.7 (189.8)	1.0505	-2.2698	3.3203	SDT
ATPase	TTHERM_00161250	vacuolar ATP synthase subunit H	K02144	76.5 (981.2)	55 (688.5)	49.9 (635.1)	0.618642	0.141339	0.477303	SDT
ATPase	TTHERM_00433470	vacuolar ATP synthase	K02146	165.5 (1761.2)	81.8 (819)	85.6 (880.3)	0.951041	-0.0665801	1.01762	SDT
ATPase	TTHERM_00463420	V-ATPase A subunit 9-2 isotype of the V0 sector	K02154	24.3 (644.6)	16.4 (428.6)	13.7 (363.5)	0.820505	0.256882	0.563624	SDT
ATPase	TTHERM_01014710	V-ATPase A subunit 9-2 isotype of the V0 sector	K02154	9.5 (255.7)	7.2 (206.9)	5.7 (162.4)	0.728227	0.329225	0.399002	SDT
ATPase	TTHERM_00218330	vacuolar proton-ATPase subunit C proteolipid protein	K03661	310.4 (1017.8)	193.7 (607.1)	178.4 (566.2)	0.798936	0.118375	0.680561	SDT
AP complex	TTHERM_00287890	adaptin amine-terminal region family protein	K12391	5.3 (138.9)	8.5 (232.1)	3.6 (98.4)	0.554948	1.22285	-0.667898	SDT
AP complex	TTHERM_00715750	adaptin amine-terminal region family protein	K12391	24.2 (722.3)	19.1 (573.2)	14.9 (449.3)	0.702803	0.356615	0.346188	SDT
AP complex	TTHERM_00155580	adaptin amine-terminal region family protein	K12392	6.6 (195.4)	7 (214.6)	4.3 (132.7)	0.604814	0.6903	-0.0854855	SDT
AP complex	TTHERM_01108620	clathrin adapter protein AP-1, mu subunit	K12393	25.2 (378.7)	21.8 (333.1)	17.4 (266)	0.531245	0.322492	0.208753	SDT
AP complex	TTHERM_000046378	eukaryotic aspartyl protease family protein	K12396	10.6 (244.9)	11.8 (288.7)	20.1 (484.6)	-0.923382	-0.773846	-0.149537	SDT
AP complex	TTHERM_00572100	adaptor complexes medium subunit family protein	K12398	40.5 (445)	52.8 (612.1)	70.3 (807.7)	-0.795277	-0.412004	-0.383273	SDT
AP complex	TTHERM_000930769	clathrin adaptor complex small chain	K12399	351.5 (837.6)	440.1 (1074.6)	594.4 (1423.4)	-0.758012	-0.433433	-0.324579	SDT
AP complex	TTHERM_00316010	adaptin amine-terminal region protein	K12400	18.8 (533.9)	13.4 (365.9)	9.1 (254.5)	1.04867	0.554741	0.493925	SDT
AP complex	TTHERM_00545860	clathrin adapter protein AP-1, mu subunit	K12402	21.1 (261.9)	23.1 (278.1)	13.7 (167.8)	0.622276	0.750894	-0.128618	SDT
Sphingomyelinase	TTHERM_00590460	ser/thr protein phosphatase family protein	K12350	6 (104.9)	1.1 (20.5)	2.1 (37.7)	1.52104	-0.875916	2.39696	SDT
Sphingomyelinase	TTHERM_01054320	ser/thr phosphatase family protein	K12350	40 (754.5)	12.6 (217.6)	15.4 (275.1)	1.37652	-0.292349	1.66887	SDT
Sphingomyelinase	TTHERM_00160680	ser/thr phosphatase family protein	K12350	43.7 (800.2)	8.6 (159.7)	11.4 (211.7)	1.94465	-0.39626	2.34091	DEG
Sphingomyelinase	TTHERM_00691490	ser/thr phosphatase family protein	K12350	49.6 (828.9)	21.6 (360)	7.2 (122.4)	2.78181	1.5846	1.19721	DEG
Phosphatase	TTHERM_00056060	histidine acid phosphatase family protein	K14410	105.3 (1436.6)	40.7 (565.1)	56.9 (795)	0.886774	-0.483695	1.37047	SDT
Phosphatase	TTHERM_00284180	histidine phosphatase family (branch 2) protein	K14410	45 (611)	30.8 (408.3)	18.1 (243.1)	1.31752	0.76813	0.549388	SDT
Phosphatase	TTHERM_00344269	histidine phosphatase family (branch 2) protein	K14410	13.5 (152.7)	4.5 (51.8)	6.7 (76.8)	1.01244	-0.576173	1.58861	SDT
Phosphatase	TTHERM_00649220	histidine acid phosphatase family protein	K14410	7.9 (110.5)	3.1 (41.1)	6.9 (93)	0.201351	-1.14909	1.35044	SDT
Phosphatase	TTHERM_00930850	histidine acid phosphatase family protein	K14410	64.9 (920.1)	54.2 (745.4)	43.7 (611.9)	0.571737	0.312109	0.259629	SDT
Nuclease	TTHERM_00028670	deoxyribonuclease II	K01158	22.2 (248.7)	5.1 (55.5)	6.2 (68.5)	1.83553	-0.286493	2.12202	DEG
Membrane proteins	TTHERM_00463500	ABC transporter transmembrane region protein	K05656	79.3 (2227.3)	13.8 (409.2)	24.6 (717.6)	1.68906	-0.828649	2.51771	DEG
Membrane proteins	TTHERM_000752280	PQ loop protein	K12386	22.7 (205.5)	33.2 (313.2)	8.8 (82.8)	1.36017	1.90974	-0.549571	SDT
Membrane proteins	TTHERM_000092809	LITAF-like zinc ribbon domain protein	K19363	76.3 (407.4)	93 (482.5)	217.6 (1153.6)	-1.51251	-1.22685	-0.285659	SDT
Membrane proteins	TTHERM_000621309	LITAF-like zinc ribbon domain protein	K19363	26.9 (80.2)	20.4 (56.3)	15.7 (43.4)	0.778047	0.380071	0.397976	SDT
Membrane proteins	TTHERM_00857920	LITAF-like zinc ribbon domain protein	K19363	36.4 (127.9)	27.1 (96.4)	13.9 (49.4)	1.39112	0.967381	0.423735	SDT
Membrane proteins	TTHERM_00857950	LITAF-like zinc ribbon domain protein	K19363	61.2 (147.6)	1.8 (4.2)	1.6 (4)	5.23588	0.182688	5.05319	SDT
Membrane proteins	TTHERM_00857980	LITAF-like zinc ribbon domain protein	K19363	3 (5.6)	8.3 (14.6)	8.9 (15.8)	-1.53853	-0.0857667	-1.45276	SDT
Membrane proteins	TTHERM_01068060	LITAF-like zinc ribbon domain protein	K19363	150.1 (282.7)	14.7 (26.7)	4.8 (8.8)	4.97832	1.62449	3.35383	DEG
Lipase	TTHERM_00284110	ab-hydrolase associated Lipase region protein	K01052	9.6 (98.4)	10.7 (108.5)	27.9 (286.2)	-1.53721	-1.38455	-0.152664	SDT
Lipase	TTHERM_00723090	Ab-hydrolase associated Lipase region protein	K01052	50.4 (819.2)	41.8 (672)	34.7 (563.6)	0.538566	0.269733	0.268833	SDT
Others	TTHERM_00591650	palmitoyl-protein thioesterase	K01074	110.5 (795.1)	53 (346.5)	49.6 (335.5)	1.15648	0.097497	1.05899	SDT
Others	TTHERM_00133570	gamma-interferon-inducible lysosomal thiol reductase	K08059	372.4 (2130.2)	124.8 (670)	81.6 (446.9)	2.19078	0.614124	1.57666	DEG
Others	TTHERM_00373820	gamma-interferon-inducible lysosomal thiol reductase	K08059	282 (1740.6)	33.5 (189.3)	26.7 (155.8)	3.39929	0.324002	3.07528	DEG
