# Supplementary material for: Comparative Transcriptomics Reveals Distinct Gene Expressions of a Model Ciliated Protozoan Feeding on Bacteria-Free Medium, Digestible, and Digestion-Resistant Bacteria
Source: Microorganisms. 2020 Apr 13;8(4):559. doi: 10.3390/microorganisms8040559 (PMC7232342; doi:10.3390/microorganisms8040559)
Supplement: Supplementary file 1 [file microorganisms-08-00559-s001.zip › Table S7.xlsx]

## Sheet: 工作表1
Table. S7 Expression levels of genes involved in major carbon metabolisms in the form of FPKM (Fragment per kilobase exon per million fragments) with the original fragment counts in different treatments. Relative expression levels of those genes between each two treatments are also listed.
KEGG Pathway	Gene ID	Annotation	KO	Expression levels: FPKM (counts)			Relative expression levels: Log2(FC)			DEGs/SDTs
				Bacillus	Ecoli	SPP	Bacillus/SPP	Ecoli/SPP	Bacillus/Ecoli
Glycolysis	TTHERM_01108700	glucose-6-phosphate isomerase	K01810	312.5 (5451.7)	66.1 (1060)	106.2 (1759.5)	1.55655	-0.684681	2.24123	DEG
Glycolysis	TTHERM_00338470	6-phosphofructokinase	K00850	59.7 (1109.9)	25.5 (494.8)	32.3 (621.2)	0.887419	-0.340486	1.22791	SDT
Glycolysis	TTHERM_00170320	6-phosphofructokinase	K00850	447.2 (7139.3)	110.8 (1660)	142.8 (2196)	1.64651	-0.365911	2.01242	DEG
Glycolysis	TTHERM_00338460	6-phosphofructokinase	K00850	377.2 (5773.9)	83.5 (1240)	80.5 (1215.2)	2.22853	0.0529301	2.1756	DEG
Glycolysis	TTHERM_01035580	fructose-1,6-bisphosphatase, cytosolic protein	K03841	12 (144.1)	8.6 (106.7)	9.2 (112.9)	0.392682	-0.086297	0.478979	SDT
Glycolysis	TTHERM_00058590	fructose-1,6-bisphosphatase, cytosolic protein	K03841	423.7 (6893.5)	17.5 (247)	83.2 (1251.3)	2.34774	-2.25302	4.60076	DEG
Glycolysis	TTHERM_00487090	fructose-bisphosphate aldolase	K01623	2256.6 (25046.4)	563.8 (5070)	543.2 (5230)	2.05468	0.0538909	2.00079	DEG
Glycolysis	TTHERM_00185230	triosephosphate isomerase	K01803	1486 (10678.7)	535.9 (3130)	810.6 (5071.5)	0.87443	-0.596878	1.47131	SDT
Glycolysis	TTHERM_00551160	glyceraldehyde-3-phosphate dehydrogenase	K00134	2662.1 (28846.8)	739.2 (6110)	955.4 (8680)	1.47838	-0.370164	1.84854	SDT
Glycolysis	TTHERM_00554190	glyceraldehyde-3-phosphate dehydrogenase	K00134	686.3 (6095.9)	4.7 (40.7)	244.2 (2141.9)	1.49063	-5.69281	7.18344	SDT
Glycolysis	TTHERM_00929450	phosphoglycerate kinase	K00927	858.2 (11379.8)	236.5 (2690)	328.3 (3905.9)	1.38633	-0.472927	1.85926	SDT
Glycolysis	TTHERM_00641240	2,3-bisphosphoglycerate-dependent phosphoglycerate mutase	K01834	496.1 (3647)	207.5 (1338.4)	390.5 (2635.1)	0.345215	-0.912267	1.25748	SDT
Glycolysis	TTHERM_00571980	2,3-bisphosphoglycerate-dependent phosphoglycerate mutase	K01834	212.4 (1228.8)	185.6 (1041.6)	132.9 (762.6)	0.676387	0.482145	0.194242	SDT
Glycolysis	TTHERM_00046480	phosphopyruvate hydratase	K01689	1476.1 (24727)	226.9 (3240)	385.7 (5776.3)	1.93642	-0.765266	2.70168	DEG
Glycolysis	TTHERM_00486480	carboxy-terminal TIM barrel domain enolase	K01689	263.2 (3277.2)	99.8 (1199.9)	141.9 (1729.5)	0.891115	-0.508325	1.39944	SDT
Glycolysis	TTHERM_000474969	amine-terminal domain enolase	K01689	10 (135.5)	14.6 (209.3)	11.3 (160)	-0.182861	0.372048	-0.55491	SDT
Glycolysis	TTHERM_00118600	pyruvate kinase complex alpha subunit	K00873	151 (2316.2)	104.5 (1451.9)	70.6 (1013.3)	1.09678	0.565304	0.531472	SDT
Glycolysis	TTHERM_00145990	pyruvate kinase complex alpha subunit	K00873	5.4 (87.3)	5 (85.8)	3.6 (60.9)	0.580426	0.477033	0.103392	SDT
Glycolysis	TTHERM_01205300	pyruvate kinase complex alpha subunit	K00873	5.9 (129.6)	4.3 (103.9)	3 (69.3)	0.991531	0.547951	0.44358	SDT
Glycolysis	TTHERM_01016110	pyruvate kinase complex alpha subunit	K00873	42.1 (931.3)	9.1 (206.5)	11.2 (253)	1.91745	-0.300744	2.2182	DEG
Glycolysis	TTHERM_00405530	NAD-dependent aldehyde dehydrogenase family protein	K00128	148.6 (2165)	25.1 (344.9)	37.4 (527.9)	1.99095	-0.577439	2.56839	DEG
Glycolysis	TTHERM_00729250	NAD-dependent aldehyde dehydrogenase family protein	K00128	66.5 (1079.6)	20.8 (279.3)	114.3 (1662.1)	-0.782482	-2.45783	1.67535	DEG
Glycolysis	TTHERM_00530250	aldehyde dehydrogenase family protein	K00128	29.1 (418.4)	28.5 (395.4)	44 (622.6)	-0.599101	-0.629465	0.0303636	SDT
Glycolysis	TTHERM_00678220	NAD-dependent aldehyde dehydrogenase family protein	K14085	75.8 (1238.6)	43.2 (614.5)	157.6 (2355.8)	-1.0558	-1.86706	0.811257	SDT
Glycolysis	TTHERM_00577080	cytoplasmic phosphoglucomutase	K01835	958.3 (17785.8)	297.9 (4930)	290.5 (5050)	1.72219	0.0364842	1.68571	SDT
Glycolysis	TTHERM_00058840	archaeal ADP-dependent phosphofructokinase/glucokinase	K08074	10.6 (152.7)	12.4 (187.4)	10.1 (150.6)	0.0827619	0.297558	-0.214796	SDT
Glycolysis	TTHERM_00193230	pyruvate dehydrogenase E1 alpha subunit	K00161	600.5 (7739.2)	260.5 (2990)	318.1 (3798.7)	0.916586	-0.288158	1.20474	SDT
Glycolysis	TTHERM_00784570	carboxy-terminal domain transketolase	K00162	4.9 (120.3)	4.6 (113.3)	3.6 (88)	0.46461	0.374378	0.0902321	SDT
Glycolysis	TTHERM_000784559	pyruvate dehydrogenase E1 beta subunit	K00162	260.8 (2804.3)	146.3 (1331.6)	144.4 (1385.2)	0.852748	0.0189941	0.833754	SDT
Glycolysis	TTHERM_00979780	pyruvate dehydrogenase E1 beta subunit	K00162	400.2 (3441)	111.9 (898.4)	139.3 (1146.3)	1.5227	-0.315775	1.83848	SDT
Glycolysis	TTHERM_00530750	pyruvate dehydrogenase complex dihydrolipoamide acetyltransferase	K00627	317.7 (6626.8)	110.3 (2010)	125.3 (2398.1)	1.3419	-0.18391	1.52581	SDT
Glycolysis	TTHERM_00420030	phosphoenolpyruvate carboxykinase [ATP] protein	K01610	845.4 (15979.9)	230.9 (3520)	431.9 (7117.3)	0.969074	-0.903532	1.87261	SDT
Glycolysis	TTHERM_00043870	dihydrolipoyl dehydrogenase	K00382	553.7 (8013.2)	278.1 (3610)	327.2 (4369)	0.758766	-0.234574	0.99334	SDT
Glyoxylate	TTHERM_01141570	isocitrate lyase	K01637	479.4 (8159.3)	209.5 (2850)	65.4 (962.5)	2.87378	1.67967	1.1941	DEG
Glyoxylate	TTHERM_00878160	malate synthase	K01638	40.4 (817.3)	1 (17.6)	5.6 (104.8)	2.85561	-2.50749	5.3631	DEG
Glyoxylate	TTHERM_000091579	acetyl-CoA acyltransferase	K00626	15.6 (166.2)	10.4 (116.5)	11.4 (126.2)	0.448158	-0.134938	0.583096	SDT
Glyoxylate	TTHERM_00926980	acetyl-CoA acyltransferase	K00626	1734.6 (27673.6)	261 (3540)	448.8 (6476.7)	1.95042	-0.781902	2.73233	DEG
Glyoxylate	TTHERM_00277470	acetyl-CoA acetyltransferase	K00626	90.6 (1305.7)	38.9 (539.8)	29.6 (415.8)	1.61221	0.39268	1.21953	SDT
Glyoxylate	TTHERM_00290670	FMN-dependent dehydrogenase	K11517	138.7 (1406.5)	53.6 (508.3)	97.6 (947.6)	0.506346	-0.866188	1.37253	SDT
Glyoxylate	TTHERM_01146030	catalase heme-binding enzyme	K03781	418.5 (7105.2)	208.5 (2780)	275.8 (4000.2)	0.601456	-0.403845	1.0053	SDT
Glyoxylate	TTHERM_01084100	glutamine synthetase	K01915	364.4 (4820.2)	195.5 (2390)	49.8 (627.7)	2.87201	1.97341	0.898606	DEG
Glyoxylate	TTHERM_01084110	glutamine synthetase	K01915	22.8 (254.8)	6.9 (68.4)	14.7 (152)	0.635719	-1.079	1.71471	SDT
Glyoxylate	TTHERM_00193410	serine hydroxymethyltransferase	K00600	39.4 (567.5)	34.2 (493.6)	38 (547.1)	0.0529251	-0.150336	0.203261	SDT
Glyoxylate	TTHERM_00463450	serine hydroxymethyltransferase	K00600	42.1 (576.6)	24.3 (323.7)	29.9 (401.7)	0.494745	-0.298939	0.793684	SDT
Glyoxylate	TTHERM_00794020	glycine dehydrogenase [decarboxylating] protein	K00281	67.4 (2135.9)	47 (1405.2)	33.4 (1019.2)	1.01216	0.491219	0.520937	SDT
Glyoxylate	TTHERM_000499375	glycine cleavage system T protein	K00605	61.3 (677.5)	27.5 (293.8)	46.8 (507.7)	0.389086	-0.766337	1.15542	SDT
Glyoxylate	TTHERM_00784420	glycine cleavage system H protein	K02437	82.3 (260.3)	161 (504.8)	163 (512.8)	-0.985562	-0.0177876	-0.967774	SDT
Glyoxylate	TTHERM_00058850	glycine cleavage system H protein	K02437	187.1 (501.5)	175.5 (456.4)	149.5 (394.9)	0.323205	0.231121	0.0920835	SDT
Glyoxylate	TTHERM_00069340	glycerate kinase	K15918	26.5 (217.2)	8.8 (76.4)	13.1 (112)	1.01492	-0.572561	1.58748	SDT
TCA	TTHERM_00196200	NADP-dependent isocitrate dehydrogenase	K00031	67.1 (982.8)	48.6 (677.5)	82.6 (1177.7)	-0.29999	-0.765644	0.465654	SDT
TCA	TTHERM_00794110	NADP-dependent isocitrate dehydrogenase	K00031	513.9 (6738.6)	454.9 (4940)	522.9 (6040)	-0.0250406	-0.201026	0.175986	SDT
TCA	TTHERM_00723390	NAD-dependent isocitrate dehydrogenase	K00030	98 (1057.5)	112 (1008.8)	96.4 (914.8)	0.0248691	0.216877	-0.192008	SDT
TCA	TTHERM_00344030	NAD-dependent isocitrate dehydrogenase	K00030	71.4 (1058.1)	70.5 (942.4)	68.5 (941.9)	0.0610644	0.041323	0.0197414	SDT
TCA	TTHERM_00268070	oxoglutarate dehydrogenase (succinyl-transferring), E1 component	K00164	49 (1685.9)	32.2 (1029.4)	24.3 (793.5)	1.01408	0.406159	0.60792	SDT
TCA	TTHERM_00193640	oxoglutarate dehydrogenase (succinyl-transferring), E1 component	K00164	53.6 (1742.3)	37.8 (1157.8)	33 (1037.6)	0.696578	0.194105	0.502473	SDT
TCA	TTHERM_00105450	2-oxoglutarate dehydrogenase complex protein, putative	K00658	132.2 (1807.1)	99.7 (1158.2)	73.6 (902.8)	0.845396	0.437987	0.407409	SDT
TCA	TTHERM_00068140	succinyl-CoA synthetase alpha subunit	K01899	516.7 (4567.8)	473.5 (3437)	508.1 (3913.5)	0.0240058	-0.101782	0.125788	SDT
TCA	TTHERM_00079540	succinyl-CoA ligase GDP-forming] subunit beta	K01900	69.2 (956.1)	43.1 (562.4)	39.6 (526.7)	0.803544	0.122814	0.68073	SDT
TCA	TTHERM_00437600	succinyl-CoA ligase GDP-forming] subunit beta	K01900	361.3 (4364.5)	555.8 (6606)	528.7 (6340)	-0.549316	0.0720922	-0.621409	SDT
TCA	TTHERM_00535260	succinyl-CoA ligase GDP-forming] subunit beta	K01900	312.2 (4356.3)	266 (3102)	236.4 (2934.7)	0.401294	0.170335	0.230958	SDT
TCA	TTHERM_00047080	succinate dehydrogenase [ubiquinone] flavoprotein subunit	K00234	293 (6167)	118.3 (2140)	187.2 (3529.3)	0.646154	-0.662575	1.30873	SDT
TCA	TTHERM_00241700	succinate dehydrogenase and fumarate reductase iron-sulfur protein	K00235	350.5 (3004.3)	138.5 (1042.9)	203.1 (1598.2)	0.78754	-0.551544	1.33908	SDT
TCA	TTHERM_01308050	class II fumarate hydratase	K01679	304.5 (4795.7)	116.6 (1530)	173.4 (2416.3)	0.812916	-0.572743	1.38566	SDT
TCA	TTHERM_00049070	peroxisomal (Per) like protein	K01647	12 (166.3)	4.5 (59.2)	16.8 (222.5)	-0.491145	-1.89008	1.39893	SDT
TCA	TTHERM_00383610	citrate (Si)-synthase	K01647	11.2 (265.5)	2.1 (47.8)	8.8 (204.1)	0.357054	-2.07302	2.43008	SDT
TCA	TTHERM_00318570	citrate synthase I	K01647	314.5 (4334.8)	36.2 (463.5)	113.7 (1501.2)	1.46775	-1.65101	3.11876	DEG
TCA	TTHERM_00529790	citrate synthase I	K01647	336.8 (4782.6)	316.5 (3810)	254.8 (3221.3)	0.402457	0.312612	0.0898447	SDT
TCA	TTHERM_00191800	cytoplasmic-like aconitate hydratase	K01681	232.9 (7584.7)	124.2 (3320)	139.7 (4013.7)	0.738031	-0.169131	0.907162	SDT
TCA	TTHERM_00037470	cytoplasmic-like aconitate hydratase	K01681	160.6 (5373.4)	77.8 (2090)	123.4 (3566.8)	0.380204	-0.665179	1.04538	SDT
TCA	TTHERM_00052260	cytoplasmic and cytosolic malate dehydrogenase family protein	K00025	44.9 (436)	21.5 (205.4)	50.8 (490.7)	-0.178435	-1.24029	1.06185	SDT
TCA	TTHERM_00030190	cytoplasmic and cytosolic malate dehydrogenase family protein	K00025	470 (5076.9)	243.9 (2110)	432.4 (4009.4)	0.120381	-0.826183	0.946564	SDT
TCA	TTHERM_00237500	cytoplasmic and cytosolic malate dehydrogenase family protein	K00025	33.5 (318.5)	8.9 (80.6)	40.4 (375)	-0.271319	-2.18914	1.91782	DEG
TCA	TTHERM_01029960	cytoplasmic and cytosolic malate dehydrogenase family protein	K00026	77.9 (1948.2)	33.1 (874.9)	31 (810.3)	1.32923	0.0924653	1.23676	SDT
