# Supplementary material for: Comparative Transcriptomics Reveals Distinct Gene Expressions of a Model Ciliated Protozoan Feeding on Bacteria-Free Medium, Digestible, and Digestion-Resistant Bacteria
Source: Microorganisms. 2020 Apr 13;8(4):559. doi: 10.3390/microorganisms8040559 (PMC7232342; doi:10.3390/microorganisms8040559)
Supplement: Supplementary file 1 [file microorganisms-08-00559-s001.zip › Table S8.xlsx]

## Sheet: 工作表1
Table. S8 Expression levels of glutathione-related genes in the form of FPKM (Fragment per kilobase exon per million fragments) with the original fragment counts in different treatments. Relative expression levels of those genes between each two treatments are also listed.
KEGG Pathway	Gene ID	Annotation	KO	Expression levels: FPKM (counts)			Relative expression levels: Log2(FC)			DEGs/SDTs
				Bacillus	Ecoli	SPP	Bacillus/SPP	Ecoli/SPP	Bacillus/Ecoli
Glutathione	TTHERM_00239310	ChaC-like protein	K07232	119.2 (773.8)	118.6 (800.1)	236.6 (1574.8)	-0.988773	-0.995457	0.00668435	SDT
Glutathione	TTHERM_00006150	hydantoinase/oxoprolinase	K01469	6.1 (249.4)	2.9 (118.5)	3.9 (163.6)	0.621945	-0.463688	1.08563	SDT
Glutathione	TTHERM_00250970	glutamate-cysteine ligase, catalytic subunit	K11204	211.8 (3968.7)	19 (341.1)	212.7 (3908.2)	-0.00598249	-3.48112	3.47514	DEG
Glutathione	TTHERM_01049360	eukaryotic glutathione synthase, ATP-binding domain protein	K21456	243.8 (4365.9)	60.5 (1153.3)	112.8 (2116.3)	1.11184	-0.89837	2.01021	DEG
Glutathione	TTHERM_00263380	cytosol aminopeptidase	K01255	47.2 (760.4)	25.9 (407.6)	49.6 (792.9)	-0.0726373	-0.941	0.868362	SDT
Glutathione	TTHERM_00205200	glutathione S-transferase, amine-terminal domain protein	K00799	107.6 (513.4)	194.4 (916.4)	257.5 (1226.2)	-1.25889	-0.405291	-0.853594	SDT
Glutathione	TTHERM_000161459	glutathione S-transferase, amine-terminal domain protein	K00799	29.3 (142.3)	28.4 (136.8)	49.6 (241.1)	-0.760169	-0.802517	0.0423478	SDT
Glutathione	TTHERM_00602860	glutathione S-transferase, amine-terminal domain protein	K00799	76.6 (391.7)	66.4 (313.9)	54.1 (264.1)	0.502618	0.295951	0.206667	SDT
Glutathione	TTHERM_00602870	glutathione S-transferase, amine-terminal domain protein	K00799	91 (409.2)	93.2 (402.4)	95.2 (419.9)	-0.0646993	-0.0295148	-0.0351845	SDT
Glutathione	TTHERM_00518469	glutathione S-transferase, amine-terminal domain protein	K00799	698.5 (3113.8)	2883.2 (13122.8)	24102.5 (110000)	-5.10868	-3.06344	-2.04524	DEG
Glutathione	TTHERM_00516420	glutathione S-transferase, amine-terminal domain protein	K00799	28.6 (124.1)	23.6 (103.4)	71.2 (308.1)	-1.31397	-1.59562	0.28165	SDT
Glutathione	TTHERM_00405450	glutathione S-transferase, amine-terminal domain protein	K00799	12.2 (53.6)	0.5 (2.3)	77.6 (334.7)	-2.6665	-7.16346	4.49697	DEG
Glutathione	TTHERM_00405500	glutathione S-transferase, amine-terminal domain protein	K00799	24.6 (105.4)	2.2 (9.3)	48.4 (203.3)	-0.976337	-4.43389	3.45755	SDT
Glutathione	TTHERM_00077560	glutathione S-transferase, amine-terminal domain protein	K00799	12.6 (61)	18.1 (94.4)	14 (71.5)	-0.153327	0.36961	-0.522937	SDT
Glutathione	TTHERM_00034950	glutathione S-transferase, amine-terminal domain protein	K00799	20.1 (106.6)	91.5 (517.1)	55.2 (305.4)	-1.45541	0.729612	-2.18502	DEG
Glutathione	TTHERM_00463010	glutathione S-transferase, amine-terminal domain protein	K00799	46.6 (397)	64.2 (567.6)	55 (483.6)	-0.237814	0.222881	-0.460695	SDT
Glutathione	TTHERM_000672289	glutathione S-transferase, amine-terminal domain protein	K00799	41.6 (291.6)	56.3 (419.1)	549.4 (3998.7)	-3.72234	-3.28606	-0.436287	DEG
Glutathione	TTHERM_00077550	glutathione S-transferase, amine-terminal domain protein	K00799	59 (317)	26.9 (139.5)	86.1 (457)	-0.54678	-1.67672	1.12994	SDT
Glutathione	TTHERM_00129770	glutathione S-transferase, amine-terminal domain protein	K00799	2.2 (9.5)	7.1 (31.6)	16.8 (73.4)	-2.91927	-1.24908	-1.67019	SDT
Glutathione	TTHERM_00661660	glutathione S-transferase, amine-terminal domain protein	K00799	139.7 (685)	42.5 (198.1)	129.2 (616)	0.112984	-1.60335	1.71634	SDT
Glutathione	TTHERM_00661570	glutathione S-transferase, amine-terminal domain protein	K00799	7.7 (36.6)	85.8 (415.1)	45.5 (220.9)	-2.56734	0.914627	-3.48197	DEG
Glutathione	TTHERM_00661650	glutathione S-transferase, amine-terminal domain protein	K00799	780.8 (5849)	126 (862)	637.6 (4532.4)	0.292214	-2.33925	2.63147	DEG
Glutathione	TTHERM_00661538	glutathione S-transferase, amine-terminal domain protein	K00799	38.6 (179.5)	171.9 (797.8)	73.3 (342)	-0.9258	1.23053	-2.15633	DEG
Glutathione	TTHERM_000661568	glutathione S-transferase, amine-terminal domain protein	K00799	32.5 (154.4)	18.2 (87.3)	173.2 (830.3)	-2.41603	-3.24891	0.83288	DEG
Glutathione	TTHERM_00572000	glutathione S-transferase, amine-terminal domain protein	K00799	41.6 (252.4)	19.1 (116.4)	72.2 (440.8)	-0.795119	-1.91873	1.12361	SDT
Glutathione	TTHERM_00260690	glutathione S-transferase, amine-terminal domain protein	K00799	165.8 (802.3)	27.5 (130.1)	278.5 (1336.4)	-0.748214	-3.33755	2.58934	DEG
Glutathione	TTHERM_00316210	mapeg family protein	K00799	17.8 (44.3)	5.4 (13)	18.9 (45.6)	-0.0858133	-1.79556	1.70975	SDT
Glutathione	TTHERM_00569160	glutathione S-transferase, amine-terminal domain protein	K00799	3.5 (14)	4 (15.4)	11.5 (46)	-1.74018	-1.54667	-0.193513	SDT
Glutathione	TTHERM_00569200	glutathione S-transferase, amine-terminal domain protein	K00799	428.7 (1847.3)	87.3 (351.1)	1127 (4690.6)	-1.39439	-3.69108	2.2967	DEG
Glutathione	TTHERM_00569210	glutathione S-transferase, amine-terminal domain protein	K00799	1.9 (7.9)	30.3 (124.1)	530.1 (2176.6)	-8.11961	-4.13112	-3.98849	DEG
Glutathione	TTHERM_00729240	glutathione S-transferase	K00799	1.9 (9.4)	3.7 (19.2)	11.3 (57.9)	-2.59026	-1.60039	-0.989872	SDT
Glutathione	TTHERM_00499540	glutathione S-transferase, amine-terminal domain protein	K00799	63.7 (335.2)	29.6 (154.8)	71.9 (380.2)	-0.175897	-1.28206	1.10617	SDT
Glutathione	TTHERM_00630450	glutathione S-transferase, amine-terminal domain protein	K00799	17.5 (110.4)	21.3 (132.3)	52.7 (328.9)	-1.59003	-1.31003	-0.279996	SDT
Glutathione	TTHERM_00499550	glutathione S-transferase, amine-terminal domain protein	K00799	4.2 (20.3)	6.9 (33.4)	8.2 (39.2)	-0.963085	-0.266467	-0.696618	SDT
Glutathione	TTHERM_00572020	glutathione S-transferase, amine-terminal domain protein	K00799	170.2 (1037.9)	38.8 (230.4)	417.3 (2509.7)	-1.29345	-3.42832	2.13487	DEG
Glutathione	TTHERM_00572180	mapeg family protein	K00799	60.4 (191.9)	62.6 (198.6)	152.6 (483.8)	-1.33816	-1.28542	-0.0527424	SDT
Glutathione	TTHERM_00473230	glutathione S-transferase, amine-terminal domain protein	K00799	156.8 (709.5)	216.6 (1029.7)	184.9 (865.7)	-0.237785	0.228211	-0.465996	SDT
Glutathione	TTHERM_00151420	glutathione S-transferase, amine-terminal domain protein	K00799	166 (664)	46.8 (194.5)	117.2 (481.2)	0.50296	-1.3223	1.82526	SDT
Glutathione	TTHERM_00332090	glutathione S-transferase, amine-terminal domain protein	K00799	104 (454.2)	91.8 (397.8)	226.9 (986.2)	-1.12588	-1.30577	0.179891	SDT
Glutathione	TTHERM_00689990	glutathione S-transferase, amine-terminal domain protein	K00799	1659.8 (8547.5)	1052.9 (5330)	2296.9 (11800)	-0.468678	-1.12541	0.656736	SDT
Glutathione	TTHERM_00304180	acetyltransferase (GNAT) domain protein	K20838	307.3 (1749)	369.3 (2087.7)	274 (1566.7)	0.165078	0.430632	-0.265554	SDT
Glutathione	TTHERM_00196200	NADP-dependent isocitrate dehydrogenase	K00031	67.1 (982.8)	48.6 (677.5)	82.6 (1177.7)	-0.29999	-0.765644	0.465654	SDT
Glutathione	TTHERM_00794110	NADP-dependent isocitrate dehydrogenase	K00031	513.9 (6738.6)	454.9 (4940)	522.9 (6040)	-0.0250406	-0.201026	0.175986	SDT
Glutathione	TTHERM_00046090	phospholipid hydroperoxide glutathione peroxidase	K00432	36.3 (135.6)	26.6 (100.4)	603.9 (2277.9)	-4.05702	-4.50465	0.44763	DEG
Glutathione	TTHERM_00046110	phospholipid hydroperoxide glutathione peroxidase	K00432	22.7 (83.8)	2.4 (9)	134.8 (502.6)	-2.57094	-5.79445	3.22351	DEG
Glutathione	TTHERM_00895630	phospholipid hydroperoxide glutathione peroxidase	K00432	1.5 (5)	4.3 (13.6)	13.4 (43.3)	-3.14018	-1.63468	-1.5055	SDT
Glutathione	TTHERM_01099010	glutathione peroxidase	K00432	346.5 (972.4)	343.4 (1002.5)	443 (1261.7)	-0.354323	-0.367257	0.0129344	SDT
Glutathione	TTHERM_00895660	phospholipid hydroperoxide glutathione peroxidase	K00432	1.8 (6.7)	2.8 (10.2)	9.8 (35.7)	-2.43275	-1.77927	-0.653481	SDT
Glutathione	TTHERM_000141169	hypothetical protein	K00432	403.5 (1480.6)	402 (1440.7)	498.5 (1804.9)	-0.305019	-0.310481	0.00546243	SDT
Glutathione	TTHERM_000279829	hypothetical protein	K00432	43.5 (154)	39.7 (137)	30.7 (107)	0.503245	0.372856	0.13039	SDT
Glutathione	TTHERM_00661720	phospholipid hydroperoxide glutathione peroxidase	K00432	171.7 (603.1)	502.7 (1759.6)	457 (1606.3)	-1.41205	0.137524	-1.54957	SDT
Glutathione	TTHERM_00141170	phospholipid hydroperoxide glutathione peroxidase	K00432	458.2 (2085.3)	388.1 (1812.7)	2059.1 (9370.5)	-2.16808	-2.40769	0.239616	DEG
Glutathione	TTHERM_00630010	phospholipid hydroperoxide glutathione peroxidase	K00432	13.6 (45.8)	27 (86.8)	35.1 (115.3)	-1.36361	-0.377374	-0.986235	SDT
Glutathione	TTHERM_00462900	pyridoxal-binding domain pyridoxal-dependent decarboxylase	K01581	167.1 (2756.6)	53.9 (759.8)	75.6 (1130.5)	1.14368	-0.488359	1.63204	SDT
Glutathione	TTHERM_00647220	spermine/spermidine synthase	K00797	11.2 (116.6)	13.8 (132.3)	6.4 (63)	0.798193	1.10269	-0.304496	SDT
Glutathione	TTHERM_00419690	spermine/spermidine synthase	K00797	30 (316.8)	34.5 (337.4)	23.5 (236.2)	0.354871	0.552762	-0.197891	SDT
Glutathione	TTHERM_00242370	ribonucleoside-diphosphate reductase small chain	K10808	42 (452.6)	45.6 (441.6)	41.2 (417.7)	0.0251513	0.144688	-0.119537	SDT
